# Supplementary material for: Methyl 2-(4-meth­oxy-3-nitro­benzamido)­acetate
Source: Acta Crystallogr Sect E Struct Rep Online. 2012 Jul 4;68(Pt 8):o2343. doi: 10.1107/S1600536812029522 (PMC3414278; doi:10.1107/S1600536812029522)
Supplement: Supplementary file 1 [file e-68-o2343-sup1.cif]

##############################################################################
#                                                                            #
# This CIF contains the data in a paper accepted for publication in          #
# Acta Crystallographica Section E. It conforms to the requirements of       #
# Notes for Authors for Acta Crystallographica Section E, and has been       #
# peer reviewed under the auspices of the IUCr Commission on Journals.       #
#                                                                            #
# Full details of the Crystallographic Information File format               #
# are given in the paper "The Crystallographic Information File (CIF):       #
# a New Standard Archive File for Crystallography" by S. R. Hall, F. H.      #
# Allen and I. D. Brown [Acta Cryst. (1991), A47, 655-685].                  #
#                                                                            #
# The current version of the core CIF dictionary is obtainable from          #
# ftp://ftp.iucr.org/pub/cif_core.dic.                                       #
#                                                                            #
# Software is freely available for graphical display of the structure(s)     #
# in this CIF. For information consult the CIF software page                 #
# http://www.iucr.org/resources/cif/software.                                #
#                                                                            #
# This file may be used for bona fide research purposes within the           #
# scientific community so long as proper attribution is given to the journal # 
# article from which it was obtained.                                        #
#                                                                            #
##############################################################################
data_global
_audit_creation_method
;
  Olex2 1.1
  (compiled 2011.11.01 svn.r2039, GUI svn.r3906)
;
_journal_date_recd_electronic     2012-06-03
_journal_date_accepted     2012-06-28
_journal_name_full     'Acta Crystallographica, Section E'
_journal_year     2012
_journal_volume     68
_journal_issue      8
_journal_page_first     o2343
_journal_page_last     o2343
_journal_paper_category     QO
_journal_paper_doi     10.1107/S1600536812029522
_journal_coeditor_code     IS5151
_publ_contact_author_name     'Xin Zhu'
_publ_contact_author_address
;
College of Pharmacy
Henan University of Traditional Chinese Medicine
Zhengzhou
Henan 450008
People's Republic of China
;
_publ_contact_author_email     xerz2@126.com
_publ_contact_author_fax     '86 371 65676656'
_publ_contact_author_phone     '86 371 65676656'
_publ_section_title
;
Methyl 2-(4-methoxy-3-nitrobenzamido)acetate
;
loop_
    _publ_author_name
    _publ_author_address
    'Xin Zhu'
;
College of Pharmacy
Henan University of Traditional Chinese Medicine
Zhengzhou
Henan 450008
People's Republic of China
;
    'Qiujuan Ma'
;
College of Pharmacy
Henan University of Traditional Chinese Medicine
Zhengzhou
Henan 450008
People's Republic of China
;
data_I
_chemical_name_systematic
;
Methyl 2-(4-methoxy-3-nitrobenzamido)acetate
;
_chemical_name_common     ?
_chemical_formula_moiety     'C11 H12 N2 O6'
_chemical_formula_sum     'C11 H12 N2 O6'
_chemical_formula_iupac     'C11 H12 N2 O6'
_chemical_formula_weight     268.23
_chemical_melting_point     ?
_symmetry_cell_setting     monoclinic
_symmetry_space_group_name_H-M     'P 21/c'
_symmetry_space_group_name_Hall     '-P 2ybc'
loop_
    _symmetry_equiv_pos_as_xyz
    'x, y, z'
    '-x, y+1/2, -z+1/2'
    '-x, -y, -z'
    'x, -y-1/2, z-1/2'
_cell_length_a     10.4378(7)
_cell_length_b     13.9110(9)
_cell_length_c     17.5420(15)
_cell_angle_alpha     90.00
_cell_angle_beta     106.146(8)
_cell_angle_gamma     90.00
_cell_volume     2446.6(3)
_cell_formula_units_Z     8
_cell_measurement_reflns_used     3206
_cell_measurement_theta_min     3.1757
_cell_measurement_theta_max     66.9641
_cell_measurement_temperature     291(2)
_exptl_crystal_description     'block'
_exptl_crystal_colour     colorless
_exptl_crystal_size_max     0.28
_exptl_crystal_size_mid     0.26
_exptl_crystal_size_min     0.24
_exptl_crystal_density_diffrn     1.456
_exptl_crystal_density_meas     ?
_exptl_crystal_density_method     'not measured'
_exptl_crystal_F_000     1120
_exptl_absorpt_coefficient_mu     1.035
_exptl_absorpt_correction_type     multi-scan
_exptl_absorpt_process_details     '(CrysAlis PRO; Agilent, 2011)'
_exptl_absorpt_correction_T_min     0.7603
_exptl_absorpt_correction_T_max     0.7892
_exptl_special_details     ?
_diffrn_ambient_temperature     291(2)
_diffrn_radiation_type     CuK\a
_diffrn_radiation_wavelength     1.54184
_diffrn_radiation_source     'fine-focus sealed tube'
_diffrn_radiation_monochromator     graphite
_diffrn_measurement_device_type     'Agilent Xcalibur Eos Gemini'
_diffrn_measurement_method     '\w scans'
_diffrn_detector_area_resol_mean     ?
_diffrn_reflns_number     10600
_diffrn_reflns_av_R_equivalents     0.0259
_diffrn_reflns_av_sigmaI/netI     0.0272
_diffrn_reflns_theta_min     4.12
_diffrn_reflns_theta_max     67.04
_diffrn_reflns_theta_full     67.04
_diffrn_measured_fraction_theta_max     0.974
_diffrn_measured_fraction_theta_full     0.974
_diffrn_reflns_limit_h_min     -12
_diffrn_reflns_limit_h_max     12
_diffrn_reflns_limit_k_min     -16
_diffrn_reflns_limit_k_max     16
_diffrn_reflns_limit_l_min     -20
_diffrn_reflns_limit_l_max     15
_diffrn_standards_number     0
_diffrn_standards_interval_count     0
_diffrn_standards_interval_time     ?
_diffrn_standards_decay_%     0
_refine_special_details
;
Refinement of <i>F</i>^2^ against ALL reflections. The weighted <i>R</i>-factor
<i>wR</i> and goodness of fit <i>S</i> are based on <i>F</i>^2^, conventional
<i>R</i>-factors <i>R</i> are based on <i>F</i>, with <i>F</i> set to zero for
negative <i>F</i>^2^. The threshold expression of <i>F</i>^2^ >
\s(<i>F</i>^2^) is used only for calculating <i>R</i>-factors(gt) <i>etc</i>.
and is not relevant to the choice of reflections for refinement.
<i>R</i>-factors based on <i>F</i>^2^ are statistically about twice as large
as those based on <i>F</i>, and <i>R</i>- factors based on ALL data will be
even larger.
;
_reflns_number_total     4251
_reflns_number_gt     3287
_reflns_threshold_expression     I>2sigma(I)
_refine_ls_structure_factor_coef     Fsqd
_refine_ls_matrix_type     full
_refine_ls_R_factor_all     0.0664
_refine_ls_R_factor_gt     0.0520
_refine_ls_wR_factor_gt     0.1408
_refine_ls_wR_factor_ref     0.1546
_refine_ls_goodness_of_fit_ref     1.037
_refine_ls_restrained_S_all     1.037
_refine_ls_number_reflns     4251
_refine_ls_number_parameters     356
_refine_ls_number_restraints     2
_refine_ls_hydrogen_treatment     mixed
_refine_ls_weighting_scheme     calc
_refine_ls_weighting_details
         'calc w=1/[\s^2^(Fo^2^)+(0.0730P)^2^+0.8379P] where P=(Fo^2^+2Fc^2^)/3'
_atom_sites_solution_hydrogens     geom
_atom_sites_solution_primary     direct
_atom_sites_solution_secondary     difmap
_refine_ls_shift/su_max     0.004
_refine_ls_shift/su_mean     0.000
_refine_diff_density_max     0.501
_refine_diff_density_min     -0.314
_refine_ls_extinction_method     'SHELXL97 (Sheldrick, 2008)'
_refine_ls_extinction_coef     0.00093(17)
_refine_ls_extinction_expression
                                  'Fc^*^=kFc[1+0.001xFc^2^\l^3^/sin(2\q)]^-1/4^'
loop_
    _atom_type_symbol
    _atom_type_description
    _atom_type_scat_dispersion_real
    _atom_type_scat_dispersion_imag
    _atom_type_scat_source
    'C' 'C' 0.0181 0.0091
                         'International Tables Vol C Tables 4.2.6.8 and 6.1.1.4'
    'H' 'H' 0.0000 0.0000
                         'International Tables Vol C Tables 4.2.6.8 and 6.1.1.4'
    'N' 'N' 0.0311 0.0180
                         'International Tables Vol C Tables 4.2.6.8 and 6.1.1.4'
    'O' 'O' 0.0492 0.0322
                         'International Tables Vol C Tables 4.2.6.8 and 6.1.1.4'
_computing_data_collection     'CrysAlis PRO (Agilent, 2011)'
_computing_cell_refinement     'CrysAlis PRO (Agilent, 2011)'
_computing_data_reduction     'CrysAlis RED (Agilent, 2011)'
_computing_structure_solution     'SHELXS97 (Sheldrick, 2008)'
_computing_structure_refinement     'SHELXL97 (Sheldrick, 2008)'
_computing_molecular_graphics     'OLEX2 (Dolomanov <i>et al.</i>, 2009)'
_computing_publication_material     'OLEX2 (Dolomanov <i>et al.</i>, 2009)'
loop_
    _atom_site_type_symbol
    _atom_site_label
    _atom_site_fract_x
    _atom_site_fract_y
    _atom_site_fract_z
    _atom_site_U_iso_or_equiv
    _atom_site_adp_type
    _atom_site_calc_flag
    _atom_site_refinement_flags
    _atom_site_occupancy
    _atom_site_symmetry_multiplicity
    _atom_site_disorder_assembly
    _atom_site_disorder_group
    O O1 0.7104(2) 0.31701(14) 0.29328(12) 0.0732(6) Uani d . 1 1 . .
    O O1' 0.18346(19) 1.11580(13) 0.30677(12) 0.0671(5) Uani d . 1 1 . .
    O O2 0.9503(2) 0.31213(17) 0.3839(2) 0.1162(11) Uani d . 1 1 . .
    O O2' 0.4242(2) 1.12599(15) 0.40786(18) 0.0981(9) Uani d . 1 1 . .
    O O3 1.0472(2) 0.44345(17) 0.41534(18) 0.1013(9) Uani d . 1 1 . .
    O O3' 0.5286(2) 0.99534(16) 0.41347(19) 0.1039(9) Uani d . 1 1 . .
    O O4 0.58759(15) 0.72298(13) 0.42220(11) 0.0593(5) Uani d . 1 1 . .
    O O4' 0.09322(15) 0.69905(12) 0.43303(11) 0.0576(5) Uani d . 1 1 . .
    O O5 0.7439(2) 0.90062(15) 0.34121(12) 0.0724(6) Uani d . 1 1 . .
    O O5' 0.2464(2) 0.54205(14) 0.32784(11) 0.0677(5) Uani d . 1 1 . .
    O O6 0.82081(18) 0.99909(13) 0.44488(13) 0.0688(5) Uani d . 1 1 . .
    O O6' 0.33449(16) 0.43396(11) 0.42284(11) 0.0563(4) Uani d . 1 1 . .
    N N1 0.9474(2) 0.39794(16) 0.38787(13) 0.0579(5) Uani d . 1 1 . .
    N N1' 0.4254(2) 1.04059(14) 0.39950(14) 0.0569(5) Uani d . 1 1 . .
    N N2 0.80857(19) 0.74112(15) 0.44094(13) 0.0523(5) Uani d D 1 1 . .
    N N2' 0.31167(18) 0.68992(14) 0.43984(12) 0.0473(5) Uani d D 1 1 . .
    C C1 0.7024(2) 0.40601(18) 0.32103(14) 0.0530(6) Uani d . 1 1 . .
    C C1' 0.1806(2) 1.02642(16) 0.33482(14) 0.0483(5) Uani d . 1 1 . .
    C C2 0.8203(2) 0.44932(17) 0.36718(13) 0.0457(5) Uani d . 1 1 . .
    C C2' 0.3009(2) 0.98568(16) 0.38040(14) 0.0454(5) Uani d . 1 1 . .
    C C3 0.8207(2) 0.54128(17) 0.39638(13) 0.0443(5) Uani d . 1 1 . .
    H H3 0.9007 0.5688 0.4253 0.053 Uiso calc R 1 1 . .
    C C3' 0.3080(2) 0.89318(15) 0.40887(13) 0.0432(5) Uani d . 1 1 . .
    H H3' 0.3896 0.8679 0.4377 0.052 Uiso calc R 1 1 . .
    C C4 0.7030(2) 0.59338(17) 0.38321(13) 0.0458(5) Uani d . 1 1 . .
    C C4' 0.1937(2) 0.83750(16) 0.39470(13) 0.0433(5) Uani d . 1 1 . .
    C C5 0.5861(2) 0.55008(19) 0.33762(15) 0.0545(6) Uani d . 1 1 . .
    H H5 0.5061 0.5836 0.3283 0.065 Uiso calc R 1 1 . .
    C C5' 0.0740(2) 0.87772(17) 0.35111(14) 0.0486(5) Uani d . 1 1 . .
    H H5' -0.0038 0.8417 0.3423 0.058 Uiso calc R 1 1 . .
    C C6 0.5852(2) 0.45980(19) 0.30610(16) 0.0588(7) Uani d . 1 1 . .
    H H6 0.5058 0.4342 0.2745 0.071 Uiso calc R 1 1 . .
    C C6' 0.0668(2) 0.96912(17) 0.32055(15) 0.0530(6) Uani d . 1 1 . .
    H H6' -0.0146 0.9930 0.2901 0.064 Uiso calc R 1 1 . .
    C C7 0.6947(2) 0.69072(17) 0.41681(13) 0.0464(5) Uani d . 1 1 . .
    C C7' 0.1950(2) 0.73673(16) 0.42440(13) 0.0426(5) Uani d . 1 1 . .
    C C8 0.8122(3) 0.83675(19) 0.47275(15) 0.0569(6) Uani d . 1 1 . .
    H H8A 0.8988 0.8474 0.5103 0.068 Uiso calc R 1 1 . .
    H H8B 0.7455 0.8418 0.5015 0.068 Uiso calc R 1 1 . .
    C C8' 0.3254(2) 0.59067(16) 0.46412(14) 0.0495(6) Uani d . 1 1 . .
    H H8'A 0.2655 0.5777 0.4964 0.059 Uiso calc R 1 1 . .
    H H8'B 0.4158 0.5799 0.4969 0.059 Uiso calc R 1 1 . .
    C C9 0.7875(2) 0.91368(18) 0.41080(17) 0.0528(6) Uani d . 1 1 . .
    C C9' 0.2959(2) 0.52156(16) 0.39587(14) 0.0458(5) Uani d . 1 1 . .
    C C10 0.7937(3) 1.0825(2) 0.3943(2) 0.0863(10) Uani d . 1 1 . .
    H H10D 0.8540 1.1333 0.4180 0.130 Uiso calc R 1 1 . .
    H H10E 0.7036 1.1033 0.3878 0.130 Uiso calc R 1 1 . .
    H H10F 0.8055 1.0667 0.3434 0.130 Uiso calc R 1 1 . .
    C C10' 0.3005(3) 0.3553(2) 0.3677(2) 0.0757(9) Uani d . 1 1 . .
    H H10A 0.3653 0.3050 0.3839 0.114 Uiso calc R 1 1 . .
    H H10B 0.2997 0.3773 0.3156 0.114 Uiso calc R 1 1 . .
    H H10C 0.2138 0.3312 0.3666 0.114 Uiso calc R 1 1 . .
    C C11 0.5910(4) 0.2707(2) 0.2494(2) 0.0936(11) Uani d . 1 1 . .
    H H11D 0.5337 0.2608 0.2831 0.140 Uiso calc R 1 1 . .
    H H11E 0.6125 0.2098 0.2304 0.140 Uiso calc R 1 1 . .
    H H11F 0.5463 0.3103 0.2052 0.140 Uiso calc R 1 1 . .
    C C11' 0.0631(3) 1.1560(2) 0.25777(19) 0.0801(9) Uani d . 1 1 . .
    H H11A -0.0002 1.1630 0.2880 0.120 Uiso calc R 1 1 . .
    H H11B 0.0270 1.1143 0.2134 0.120 Uiso calc R 1 1 . .
    H H11C 0.0814 1.2179 0.2389 0.120 Uiso calc R 1 1 . .
    H H2' 0.3781(19) 0.7135(17) 0.4293(14) 0.049(7) Uiso d D 1 1 . .
    H H2 0.8799(19) 0.7210(17) 0.4351(15) 0.049(7) Uiso d D 1 1 . .
loop_
    _atom_site_aniso_label
    _atom_site_aniso_U_11
    _atom_site_aniso_U_22
    _atom_site_aniso_U_33
    _atom_site_aniso_U_12
    _atom_site_aniso_U_13
    _atom_site_aniso_U_23
    O1 0.0720(12) 0.0635(12) 0.0763(13) -0.0131(10) 0.0076(10) -0.0211(10)
    O1' 0.0693(11) 0.0466(10) 0.0737(12) 0.0043(9) 0.0004(9) 0.0127(9)
    O2 0.0815(16) 0.0625(14) 0.180(3) 0.0145(12) -0.0038(17) -0.0290(16)
    O2' 0.0691(13) 0.0446(12) 0.163(2) -0.0081(10) 0.0032(14) 0.0035(13)
    O3 0.0439(11) 0.0780(15) 0.173(3) 0.0028(10) 0.0148(13) -0.0273(16)
    O3' 0.0447(11) 0.0661(14) 0.199(3) -0.0027(10) 0.0301(14) 0.0091(15)
    O4 0.0399(8) 0.0660(11) 0.0736(11) 0.0104(8) 0.0183(8) 0.0060(9)
    O4' 0.0395(8) 0.0518(10) 0.0837(12) -0.0066(7) 0.0210(8) 0.0000(9)
    O5 0.0894(14) 0.0647(12) 0.0632(12) -0.0003(11) 0.0215(11) -0.0005(9)
    O5' 0.0811(13) 0.0605(11) 0.0553(11) 0.0090(10) 0.0086(10) 0.0041(9)
    O6 0.0583(10) 0.0522(11) 0.0941(14) -0.0040(8) 0.0180(10) -0.0118(10)
    O6' 0.0528(9) 0.0393(9) 0.0741(11) 0.0058(7) 0.0132(8) 0.0056(8)
    N1 0.0502(12) 0.0539(13) 0.0684(13) 0.0031(10) 0.0143(10) -0.0125(10)
    N1' 0.0493(11) 0.0408(11) 0.0788(15) -0.0036(9) 0.0149(10) 0.0020(10)
    N2 0.0395(10) 0.0490(12) 0.0679(13) 0.0062(9) 0.0140(9) -0.0024(10)
    N2' 0.0375(9) 0.0394(10) 0.0666(13) -0.0009(8) 0.0168(9) 0.0045(9)
    C1 0.0555(14) 0.0541(14) 0.0476(13) -0.0105(11) 0.0112(11) -0.0020(11)
    C1' 0.0517(13) 0.0397(12) 0.0506(13) 0.0065(10) 0.0095(10) -0.0031(10)
    C2 0.0425(11) 0.0498(13) 0.0456(12) -0.0012(10) 0.0137(10) 0.0001(10)
    C2' 0.0402(11) 0.0408(12) 0.0546(13) -0.0012(9) 0.0120(10) -0.0048(10)
    C3 0.0367(10) 0.0510(13) 0.0449(12) -0.0048(9) 0.0110(9) 0.0004(10)
    C3' 0.0352(10) 0.0391(11) 0.0519(12) 0.0022(9) 0.0066(9) -0.0029(9)
    C4 0.0374(11) 0.0491(13) 0.0504(12) -0.0006(9) 0.0113(9) 0.0100(10)
    C4' 0.0379(11) 0.0395(11) 0.0515(12) 0.0002(9) 0.0109(9) -0.0070(10)
    C5 0.0384(12) 0.0568(15) 0.0643(15) 0.0003(10) 0.0077(11) 0.0135(12)
    C5' 0.0364(11) 0.0449(12) 0.0614(14) 0.0004(9) 0.0087(10) -0.0089(10)
    C6 0.0425(12) 0.0654(16) 0.0598(15) -0.0136(11) -0.0003(11) 0.0053(13)
    C6' 0.0397(11) 0.0505(14) 0.0610(14) 0.0076(10) 0.0011(10) -0.0072(11)
    C7 0.0382(11) 0.0536(13) 0.0471(12) 0.0056(10) 0.0116(9) 0.0109(10)
    C7' 0.0351(10) 0.0414(12) 0.0504(12) -0.0035(9) 0.0107(9) -0.0060(9)
    C8 0.0499(13) 0.0579(15) 0.0592(15) 0.0042(11) 0.0090(11) -0.0081(12)
    C8' 0.0456(12) 0.0432(12) 0.0568(14) 0.0009(10) 0.0096(10) 0.0064(10)
    C9 0.0385(11) 0.0514(14) 0.0693(17) 0.0001(10) 0.0162(11) -0.0076(12)
    C9' 0.0349(10) 0.0453(12) 0.0553(14) 0.0019(9) 0.0096(10) 0.0067(10)
    C10 0.088(2) 0.0523(17) 0.130(3) -0.0070(16) 0.050(2) 0.0034(18)
    C10' 0.082(2) 0.0484(15) 0.103(2) -0.0009(14) 0.0353(18) -0.0128(15)
    C11 0.092(2) 0.074(2) 0.101(3) -0.0303(18) 0.005(2) -0.0312(19)
    C11' 0.091(2) 0.0580(17) 0.0742(19) 0.0170(16) -0.0049(17) 0.0139(14)
_geom_special_details
;
All e.s.d.'s (except the e.s.d. in the dihedral angle between two l.s. planes)
are estimated using the full covariance matrix. The cell e.s.d.'s are taken
into account individually in the estimation of e.s.d.'s in distances, angles
and torsion angles; correlations between e.s.d.'s in cell parameters are only
used when they are defined by crystal symmetry. An approximate (isotropic)
treatment of cell e.s.d.'s is used for estimating e.s.d.'s involving l.s.
planes.
;
loop_
    _geom_bond_atom_site_label_1
    _geom_bond_atom_site_label_2
    _geom_bond_site_symmetry_2
    _geom_bond_distance
    _geom_bond_publ_flag
    O1 C1 . 1.341(3) ?
    O1 C11 . 1.424(3) ?
    O1' C1' . 1.340(3) ?
    O1' C11' . 1.424(3) ?
    O2 N1 . 1.197(3) ?
    O2' N1' . 1.197(3) ?
    O3 N1 . 1.200(3) ?
    O3' N1' . 1.213(3) ?
    O4 C7 . 1.233(3) ?
    O4' C7' . 1.231(2) ?
    O5 C9 . 1.192(3) ?
    O5' C9' . 1.195(3) ?
    O6 C9 . 1.332(3) ?
    O6 C10 . 1.440(4) ?
    O6' C9' . 1.328(3) ?
    O6' C10' . 1.438(3) ?
    N1 C2 . 1.461(3) ?
    N1' C2' . 1.463(3) ?
    N2 C7 . 1.343(3) ?
    N2 C8 . 1.439(3) ?
    N2 H2 . 0.828(16) ?
    N2' C7' . 1.341(3) ?
    N2' C8' . 1.440(3) ?
    N2' H2' . 0.833(16) ?
    C1 C6 . 1.395(4) ?
    C1 C2 . 1.407(3) ?
    C1' C6' . 1.394(3) ?
    C1' C2' . 1.407(3) ?
    C2 C3 . 1.378(3) ?
    C2' C3' . 1.375(3) ?
    C3 C4 . 1.389(3) ?
    C3 H3 . 0.9300 ?
    C3' C4' . 1.385(3) ?
    C3' H3' . 0.9300 ?
    C4 C5 . 1.396(3) ?
    C4 C7 . 1.489(3) ?
    C4' C5' . 1.389(3) ?
    C4' C7' . 1.494(3) ?
    C5 C6 . 1.371(4) ?
    C5 H5 . 0.9300 ?
    C5' C6' . 1.374(3) ?
    C5' H5' . 0.9300 ?
    C6 H6 . 0.9300 ?
    C6' H6' . 0.9300 ?
    C8 C9 . 1.496(4) ?
    C8 H8A . 0.9700 ?
    C8 H8B . 0.9700 ?
    C8' C9' . 1.499(3) ?
    C8' H8'A . 0.9700 ?
    C8' H8'B . 0.9700 ?
    C10 H10D . 0.9600 ?
    C10 H10E . 0.9600 ?
    C10 H10F . 0.9600 ?
    C10' H10A . 0.9600 ?
    C10' H10B . 0.9600 ?
    C10' H10C . 0.9600 ?
    C11 H11D . 0.9600 ?
    C11 H11E . 0.9600 ?
    C11 H11F . 0.9600 ?
    C11' H11A . 0.9600 ?
    C11' H11B . 0.9600 ?
    C11' H11C . 0.9600 ?
loop_
    _geom_angle_atom_site_label_1
    _geom_angle_atom_site_label_2
    _geom_angle_atom_site_label_3
    _geom_angle_site_symmetry_1
    _geom_angle_site_symmetry_3
    _geom_angle
    _geom_angle_publ_flag
    C1 O1 C11 . . 118.7(2) ?
    C1' O1' C11' . . 118.7(2) ?
    C9 O6 C10 . . 117.4(2) ?
    C9' O6' C10' . . 117.7(2) ?
    O2 N1 O3 . . 121.1(2) ?
    O2 N1 C2 . . 120.6(2) ?
    O3 N1 C2 . . 118.0(2) ?
    O2' N1' O3' . . 121.9(2) ?
    O2' N1' C2' . . 120.5(2) ?
    O3' N1' C2' . . 117.2(2) ?
    C7 N2 C8 . . 122.0(2) ?
    C7 N2 H2 . . 122.2(18) ?
    C8 N2 H2 . . 115.6(18) ?
    C7' N2' C8' . . 122.38(19) ?
    C7' N2' H2' . . 122.0(17) ?
    C8' N2' H2' . . 115.0(17) ?
    O1 C1 C6 . . 124.5(2) ?
    O1 C1 C2 . . 118.1(2) ?
    C6 C1 C2 . . 117.4(2) ?
    O1' C1' C6' . . 124.7(2) ?
    O1' C1' C2' . . 118.3(2) ?
    C6' C1' C2' . . 116.9(2) ?
    C3 C2 C1 . . 121.5(2) ?
    C3 C2 N1 . . 117.0(2) ?
    C1 C2 N1 . . 121.5(2) ?
    C3' C2' C1' . . 122.2(2) ?
    C3' C2' N1' . . 116.83(19) ?
    C1' C2' N1' . . 121.0(2) ?
    C2 C3 C4 . . 120.8(2) ?
    C2 C3 H3 . . 119.6 ?
    C4 C3 H3 . . 119.6 ?
    C2' C3' C4' . . 120.1(2) ?
    C2' C3' H3' . . 119.9 ?
    C4' C3' H3' . . 119.9 ?
    C3 C4 C5 . . 117.5(2) ?
    C3 C4 C7 . . 123.7(2) ?
    C5 C4 C7 . . 118.8(2) ?
    C3' C4' C5' . . 118.1(2) ?
    C3' C4' C7' . . 122.56(19) ?
    C5' C4' C7' . . 119.31(19) ?
    C6 C5 C4 . . 122.2(2) ?
    C6 C5 H5 . . 118.9 ?
    C4 C5 H5 . . 118.9 ?
    C6' C5' C4' . . 122.0(2) ?
    C6' C5' H5' . . 119.0 ?
    C4' C5' H5' . . 119.0 ?
    C5 C6 C1 . . 120.5(2) ?
    C5 C6 H6 . . 119.7 ?
    C1 C6 H6 . . 119.7 ?
    C5' C6' C1' . . 120.5(2) ?
    C5' C6' H6' . . 119.7 ?
    C1' C6' H6' . . 119.7 ?
    O4 C7 N2 . . 121.9(2) ?
    O4 C7 C4 . . 121.0(2) ?
    N2 C7 C4 . . 117.11(19) ?
    O4' C7' N2' . . 122.3(2) ?
    O4' C7' C4' . . 121.19(19) ?
    N2' C7' C4' . . 116.47(18) ?
    N2 C8 C9 . . 113.5(2) ?
    N2 C8 H8A . . 108.9 ?
    C9 C8 H8A . . 108.9 ?
    N2 C8 H8B . . 108.9 ?
    C9 C8 H8B . . 108.9 ?
    H8A C8 H8B . . 107.7 ?
    N2' C8' C9' . . 113.4(2) ?
    N2' C8' H8'A . . 108.9 ?
    C9' C8' H8'A . . 108.9 ?
    N2' C8' H8'B . . 108.9 ?
    C9' C8' H8'B . . 108.9 ?
    H8'A C8' H8'B . . 107.7 ?
    O5 C9 O6 . . 125.0(3) ?
    O5 C9 C8 . . 125.1(2) ?
    O6 C9 C8 . . 110.0(2) ?
    O5' C9' O6' . . 125.3(2) ?
    O5' C9' C8' . . 125.5(2) ?
    O6' C9' C8' . . 109.2(2) ?
    O6 C10 H10D . . 109.5 ?
    O6 C10 H10E . . 109.5 ?
    H10D C10 H10E . . 109.5 ?
    O6 C10 H10F . . 109.5 ?
    H10D C10 H10F . . 109.5 ?
    H10E C10 H10F . . 109.5 ?
    O6' C10' H10A . . 109.5 ?
    O6' C10' H10B . . 109.5 ?
    H10A C10' H10B . . 109.5 ?
    O6' C10' H10C . . 109.5 ?
    H10A C10' H10C . . 109.5 ?
    H10B C10' H10C . . 109.5 ?
    O1 C11 H11D . . 109.5 ?
    O1 C11 H11E . . 109.5 ?
    H11D C11 H11E . . 109.5 ?
    O1 C11 H11F . . 109.5 ?
    H11D C11 H11F . . 109.5 ?
    H11E C11 H11F . . 109.5 ?
    O1' C11' H11A . . 109.5 ?
    O1' C11' H11B . . 109.5 ?
    H11A C11' H11B . . 109.5 ?
    O1' C11' H11C . . 109.5 ?
    H11A C11' H11C . . 109.5 ?
    H11B C11' H11C . . 109.5 ?
loop_
    _geom_torsion_atom_site_label_1
    _geom_torsion_atom_site_label_2
    _geom_torsion_atom_site_label_3
    _geom_torsion_atom_site_label_4
    _geom_torsion_site_symmetry_1
    _geom_torsion_site_symmetry_2
    _geom_torsion_site_symmetry_3
    _geom_torsion_site_symmetry_4
    _geom_torsion
    _geom_torsion_publ_flag
    C11 O1 C1 C6 . . . . -3.9(4) ?
    C11 O1 C1 C2 . . . . 177.3(3) ?
    C11' O1' C1' C6' . . . . -1.0(4) ?
    C11' O1' C1' C2' . . . . 177.4(2) ?
    O1 C1 C2 C3 . . . . 178.6(2) ?
    C6 C1 C2 C3 . . . . -0.2(3) ?
    O1 C1 C2 N1 . . . . -2.8(3) ?
    C6 C1 C2 N1 . . . . 178.3(2) ?
    O2 N1 C2 C3 . . . . 159.7(3) ?
    O3 N1 C2 C3 . . . . -13.9(4) ?
    O2 N1 C2 C1 . . . . -18.9(4) ?
    O3 N1 C2 C1 . . . . 167.5(3) ?
    O1' C1' C2' C3' . . . . -177.4(2) ?
    C6' C1' C2' C3' . . . . 1.0(3) ?
    O1' C1' C2' N1' . . . . 2.4(3) ?
    C6' C1' C2' N1' . . . . -179.1(2) ?
    O2' N1' C2' C3' . . . . -148.6(3) ?
    O3' N1' C2' C3' . . . . 24.8(4) ?
    O2' N1' C2' C1' . . . . 31.6(4) ?
    O3' N1' C2' C1' . . . . -155.0(3) ?
    C1 C2 C3 C4 . . . . 2.1(3) ?
    N1 C2 C3 C4 . . . . -176.5(2) ?
    C1' C2' C3' C4' . . . . -1.6(4) ?
    N1' C2' C3' C4' . . . . 178.5(2) ?
    C2 C3 C4 C5 . . . . -1.8(3) ?
    C2 C3 C4 C7 . . . . 176.4(2) ?
    C2' C3' C4' C5' . . . . 0.3(3) ?
    C2' C3' C4' C7' . . . . -179.7(2) ?
    C3 C4 C5 C6 . . . . -0.3(4) ?
    C7 C4 C5 C6 . . . . -178.6(2) ?
    C3' C4' C5' C6' . . . . 1.6(3) ?
    C7' C4' C5' C6' . . . . -178.4(2) ?
    C4 C5 C6 C1 . . . . 2.2(4) ?
    O1 C1 C6 C5 . . . . 179.4(2) ?
    C2 C1 C6 C5 . . . . -1.9(4) ?
    C4' C5' C6' C1' . . . . -2.2(4) ?
    O1' C1' C6' C5' . . . . 179.2(2) ?
    C2' C1' C6' C5' . . . . 0.9(4) ?
    C8 N2 C7 O4 . . . . -1.6(4) ?
    C8 N2 C7 C4 . . . . 178.6(2) ?
    C3 C4 C7 O4 . . . . -160.1(2) ?
    C5 C4 C7 O4 . . . . 18.0(3) ?
    C3 C4 C7 N2 . . . . 19.8(3) ?
    C5 C4 C7 N2 . . . . -162.1(2) ?
    C8' N2' C7' O4' . . . . 3.0(4) ?
    C8' N2' C7' C4' . . . . -176.1(2) ?
    C3' C4' C7' O4' . . . . 157.6(2) ?
    C5' C4' C7' O4' . . . . -22.4(3) ?
    C3' C4' C7' N2' . . . . -23.3(3) ?
    C5' C4' C7' N2' . . . . 156.7(2) ?
    C7 N2 C8 C9 . . . . -88.1(3) ?
    C7' N2' C8' C9' . . . . 87.3(3) ?
    C10 O6 C9 O5 . . . . 4.3(4) ?
    C10 O6 C9 C8 . . . . -175.3(2) ?
    N2 C8 C9 O5 . . . . 13.9(4) ?
    N2 C8 C9 O6 . . . . -166.5(2) ?
    C10' O6' C9' O5' . . . . -7.6(4) ?
    C10' O6' C9' C8' . . . . 172.9(2) ?
    N2' C8' C9' O5' . . . . -10.9(3) ?
    N2' C8' C9' O6' . . . . 168.53(18) ?
loop_
    _geom_hbond_atom_site_label_D
    _geom_hbond_atom_site_label_H
    _geom_hbond_atom_site_label_A
    _geom_hbond_site_symmetry_A
    _geom_hbond_distance_DH
    _geom_hbond_distance_HA
    _geom_hbond_distance_DA
    _geom_hbond_angle_DHA
    N2 H2 O4' 1_655 0.828(16) 2.258(17) 3.069(2) 167(2)
    N2' H2' O4 . 0.833(16) 2.229(18) 3.016(2) 158(2)
_iucr_refine_instructions_details
;
TITL 20120321 in P21/c #14
CELL 1.54184 10.437818 13.910962 17.54197 90 106.146 90
ZERR 8 0.000711 0.000851 0.001493 0 0.0075 0
LATT 1
SYMM -X,0.5+Y,0.5-Z
SFAC C H N O
UNIT 88 96 16 48
EQIV $1 1+X,+Y,+Z
DFIX 0.86 0.02 N2 H2
DFIX 0.86 0.02 N2' H2'
L.S. 16 0 0 511
PLAN  20
SIZE 0.28 0.26 0.24
TEMP 18
HTAB  N2 O4'_$1
HTAB  N2' O4
REM reset to P21/c #14
BOND $H
CONF
HTAB
fmap 2
acta
SHEL 999 0.837
REM <HKL>D:/ZY/zhhy/20120321/20120321.hkl</HKL>
WGHT    0.073000    0.837900
EXTI    0.000928
FVAR       4.04362
O1    4    0.710371    0.317007    0.293279    11.00000    0.07200    0.06352 =
         0.07626   -0.02112    0.00756   -0.01314
O1'   4    0.183456    1.115798    0.306769    11.00000    0.06927    0.04660 =
         0.07374    0.01271    0.00036    0.00428
O2    4    0.950302    0.312126    0.383922    11.00000    0.08153    0.06252 =
         0.18019   -0.02902   -0.00379    0.01453
O2'   4    0.424209    1.125987    0.407860    11.00000    0.06909    0.04464 =
         0.16304    0.00352    0.00315   -0.00807
O3    4    1.047240    0.443454    0.415337    11.00000    0.04388    0.07797 =
         0.17280   -0.02735    0.01477    0.00277
O3'   4    0.528639    0.995339    0.413466    11.00000    0.04472    0.06613 =
         0.19855    0.00908    0.03008   -0.00273
O4    4    0.587590    0.722980    0.422203    11.00000    0.03992    0.06597 =
         0.07360    0.00598    0.01835    0.01037
O4'   4    0.093216    0.699046    0.433027    11.00000    0.03951    0.05179 =
         0.08370    0.00000    0.02098   -0.00662
O5    4    0.743888    0.900615    0.341207    11.00000    0.08939    0.06468 =
         0.06316   -0.00051    0.02147   -0.00030
O5'   4    0.246445    0.542046    0.327840    11.00000    0.08114    0.06054 =
         0.05529    0.00406    0.00857    0.00901
O6    4    0.820806    0.999092    0.444884    11.00000    0.05826    0.05223 =
         0.09413   -0.01179    0.01802   -0.00398
O6'   4    0.334489    0.433961    0.422835    11.00000    0.05283    0.03935 =
         0.07413    0.00564    0.01319    0.00577
N1    3    0.947430    0.397943    0.387866    11.00000    0.05018    0.05393 =
         0.06836   -0.01246    0.01430    0.00313
N1'   3    0.425366    1.040594    0.399502    11.00000    0.04929    0.04079 =
         0.07882    0.00203    0.01493   -0.00357
N2    3    0.808566    0.741119    0.440941    11.00000    0.03952    0.04898 =
         0.06786   -0.00238    0.01401    0.00622
N2'   3    0.311668    0.689925    0.439841    11.00000    0.03745    0.03937 =
         0.06656    0.00452    0.01677   -0.00090
C1    1    0.702397    0.406010    0.321032    11.00000    0.05555    0.05408 =
         0.04759   -0.00198    0.01122   -0.01051
C1'   1    0.180618    1.026424    0.334818    11.00000    0.05174    0.03969 =
         0.05064   -0.00306    0.00952    0.00648
C2    1    0.820338    0.449316    0.367179    11.00000    0.04246    0.04984 =
         0.04564    0.00015    0.01365   -0.00121
C2'   1    0.300946    0.985685    0.380396    11.00000    0.04019    0.04082 =
         0.05460   -0.00485    0.01202   -0.00117
C3    1    0.820682    0.541277    0.396377    11.00000    0.03672    0.05103 =
         0.04493    0.00039    0.01103   -0.00475
AFIX  43
H3    2    0.900661    0.568799    0.425255    11.00000   -1.20000
AFIX   0
C3'   1    0.307950    0.893182    0.408868    11.00000    0.03516    0.03909 =
         0.05194   -0.00288    0.00659    0.00221
AFIX  43
H3'   2    0.389552    0.867943    0.437695    11.00000   -1.20000
AFIX   0
C4    1    0.703046    0.593382    0.383210    11.00000    0.03742    0.04913 =
         0.05042    0.01000    0.01126   -0.00062
C4'   1    0.193695    0.837498    0.394702    11.00000    0.03794    0.03952 =
         0.05147   -0.00698    0.01090    0.00019
C5    1    0.586083    0.550085    0.337621    11.00000    0.03843    0.05678 =
         0.06434    0.01346    0.00770    0.00033
AFIX  43
H5    2    0.506115    0.583594    0.328326    11.00000   -1.20000
AFIX   0
C5'   1    0.073953    0.877724    0.351111    11.00000    0.03638    0.04494 =
         0.06142   -0.00890    0.00868    0.00036
AFIX  43
H5'   2   -0.003834    0.841673    0.342333    11.00000   -1.20000
AFIX   0
C6    1    0.585206    0.459796    0.306098    11.00000    0.04245    0.06538 =
         0.05982    0.00532   -0.00030   -0.01361
AFIX  43
H6    2    0.505833    0.434206    0.274504    11.00000   -1.20000
AFIX   0
C6'   1    0.066840    0.969122    0.320552    11.00000    0.03975    0.05050 =
         0.06100   -0.00721    0.00107    0.00756
AFIX  43
H6'   2   -0.014561    0.992964    0.290092    11.00000   -1.20000
AFIX   0
C7    1    0.694728    0.690720    0.416813    11.00000    0.03825    0.05364 =
         0.04713    0.01088    0.01158    0.00564
C7'   1    0.194989    0.736727    0.424400    11.00000    0.03511    0.04144 =
         0.05044   -0.00597    0.01069   -0.00349
C8    1    0.812202    0.836745    0.472747    11.00000    0.04988    0.05792 =
         0.05924   -0.00807    0.00901    0.00416
AFIX  23
H8A   2    0.898785    0.847390    0.510256    11.00000   -1.20000
H8B   2    0.745474    0.841775    0.501545    11.00000   -1.20000
AFIX   0
C8'   1    0.325414    0.590667    0.464120    11.00000    0.04560    0.04315 =
         0.05683    0.00637    0.00963    0.00086
AFIX  23
H8'A  2    0.265486    0.577672    0.496373    11.00000   -1.20000
H8'B  2    0.415788    0.579890    0.496866    11.00000   -1.20000
AFIX   0
C9    1    0.787534    0.913678    0.410803    11.00000    0.03853    0.05135 =
         0.06930   -0.00760    0.01617    0.00009
C9'   1    0.295914    0.521556    0.395867    11.00000    0.03494    0.04528 =
         0.05530    0.00671    0.00957    0.00189
C10   1    0.793724    1.082535    0.394306    11.00000    0.08849    0.05225 =
         0.13035    0.00337    0.05048   -0.00703
AFIX 137
H10D  2    0.854018    1.133284    0.417985    11.00000   -1.50000
H10E  2    0.703591    1.103271    0.387799    11.00000   -1.50000
H10F  2    0.805515    1.066661    0.343427    11.00000   -1.50000
AFIX   0
C10'  1    0.300515    0.355331    0.367657    11.00000    0.08151    0.04843 =
         0.10305   -0.01285    0.03531   -0.00089
AFIX 137
H10A  2    0.365294    0.304995    0.383917    11.00000   -1.50000
H10B  2    0.299734    0.377264    0.315641    11.00000   -1.50000
H10C  2    0.213838    0.331247    0.366579    11.00000   -1.50000
AFIX   0
C11   1    0.590995    0.270700    0.249401    11.00000    0.09239    0.07435 =
         0.10063   -0.03115    0.00475   -0.03027
AFIX 137
H11D  2    0.533723    0.260810    0.283075    11.00000   -1.50000
H11E  2    0.612498    0.209784    0.230368    11.00000   -1.50000
H11F  2    0.546261    0.310276    0.205172    11.00000   -1.50000
AFIX   0
C11'  1    0.063103    1.156003    0.257769    11.00000    0.09122    0.05798 =
         0.07422    0.01391   -0.00494    0.01698
AFIX 137
H11A  2   -0.000200    1.162960    0.287982    11.00000   -1.50000
H11B  2    0.027002    1.114280    0.213397    11.00000   -1.50000
H11C  2    0.081400    1.217862    0.238908    11.00000   -1.50000
AFIX   0
H2'   2    0.378059    0.713470    0.429283    11.00000    0.04892
H2    2    0.879918    0.721012    0.435134    11.00000    0.04937
HKLF 4
REM  20120321 in P21/c #14
REM R1 =  0.0520 for   3287 Fo > 4sig(Fo)  and  0.0664 for all   4251 data
REM    356 parameters refined using      2 restraints
END
;
