# Supplementary material for: Methyl 2-(4-meth­oxy-3-nitro­benzamido)­acetate
Source: Acta Crystallogr Sect E Struct Rep Online. 2012 Jul 4;68(Pt 8):o2343. doi: 10.1107/S1600536812029522 (PMC3414278; doi:10.1107/S1600536812029522)
Supplement: Supplementary file 2 [file e-68-o2343-Isup2.hkl]

# 
# h,k,l, Fc-squared, Fo-squared, sigma(Fo-squared) and status flag 
# 
data_I
_shelx_title ' 20120321 in P21/c NO. 14' 
_shelx_refln_list_code          4 
_shelx_F_calc_maximum      267.99 
_exptl_crystal_F_000      1120.00 
_reflns_d_resolution_high  0.8373 
 
loop_ 
 _symmetry_equiv_pos_as_xyz 
 'x, y, z' 
 '-x, y+1/2, -z+1/2' 
 '-x, -y, -z' 
 'x, -y-1/2, z-1/2' 
 
_cell_length_a    10.4378 
_cell_length_b    13.9110 
_cell_length_c    17.5420 
_cell_angle_alpha  90.000 
_cell_angle_beta  106.146 
_cell_angle_gamma  90.000 
 
_shelx_F_squared_multiplier     1.000 
 
loop_ 
 _refln_index_h 
 _refln_index_k 
 _refln_index_l 
 _refln_F_squared_calc 
 _refln_F_squared_meas 
 _refln_F_squared_sigma 
 _refln_observed_status 
   1   0   0      141.98      172.22      5.32 o 
   2   0   0    32227.98    31306.57    109.87 o 
   3   0   0      484.39      464.17     15.70 o 
   4   0   0     1101.42     1326.36     24.30 o 
   5   0   0      293.65      319.52     13.59 o 
   6   0   0       18.65        4.64      4.13 o 
   7   0   0       45.73       51.26     10.46 o 
   8   0   0    12799.35    11766.30     81.90 o 
   9   0   0      648.57      648.11     22.41 o 
  10   0   0     1471.34     1459.18     32.72 o 
  11   0   0       25.82       43.02      7.88 o 
   1   1   0       26.85       24.99      2.68 o 
   2   1   0      510.57      590.52     19.97 o 
   3   1   0      155.61      155.83      5.59 o 
   4   1   0     7089.37     7263.24     44.95 o 
   5   1   0       71.36       66.03      5.41 o 
   6   1   0       61.95       73.63      8.24 o 
   7   1   0        2.63        6.55      3.39 o 
   8   1   0      150.00      139.04      5.80 o 
   9   1   0        4.46        6.30      2.46 o 
  10   1   0       35.63       44.55      5.06 o 
  11   1   0        6.09        7.46      3.26 o 
   0   2   0    18904.69    19588.73    125.40 o 
   1   2   0      899.13      809.44     17.81 o 
   2   2   0      906.68      924.28     22.89 o 
   3   2   0      594.45      561.08     13.90 o 
   4   2   0     1586.26     1672.42     18.84 o 
   5   2   0        3.21        2.37      1.77 o 
   6   2   0      379.64      396.69     15.06 o 
   7   2   0       35.80       27.80      6.02 o 
   8   2   0      183.81      161.61      6.28 o 
   9   2   0       88.10       86.60      6.06 o 
  10   2   0      148.15      157.74      9.00 o 
  11   2   0        9.90        8.23      2.21 o 
   1   3   0     1084.75     1016.98     17.89 o 
   2   3   0       35.03       52.40      4.28 o 
   3   3   0      492.64      481.34      9.73 o 
   4   3   0      753.06      885.86     17.77 o 
   5   3   0       55.83       46.31      4.14 o 
   6   3   0       32.38       35.48      4.90 o 
   7   3   0       11.26        9.16      3.92 o 
   8   3   0        7.56       10.59      2.11 o 
   9   3   0       11.51        8.80      2.02 o 
  10   3   0        6.26        5.65      1.81 o 
  11   3   0        0.22       -0.20      1.94 o 
   0   4   0       13.39        7.83      2.17 o 
   1   4   0     1883.17     1846.68     24.31 o 
   2   4   0     1168.39     1099.68     14.20 o 
   3   4   0     4996.17     5010.61     36.53 o 
   4   4   0      425.47      464.30     18.85 o 
   5   4   0     1256.97     1288.95     43.94 o 
   6   4   0       11.35       17.40      4.16 o 
   7   4   0       23.95       21.19      6.60 o 
   8   4   0        0.10        1.53      1.31 o 
   9   4   0       49.09       52.02      4.65 o 
  10   4   0       38.58       38.81      4.80 o 
  11   4   0       43.14       51.49      4.38 o 
   1   5   0      212.13      233.78      8.64 o 
   2   5   0        0.46        1.88      1.22 o 
   3   5   0     1382.49     1361.16     23.53 o 
   4   5   0        1.11        0.89      1.26 o 
   5   5   0       47.57       47.58      6.68 o 
   6   5   0      116.89      138.14     10.17 o 
   7   5   0      134.78      127.47      6.36 o 
   8   5   0        0.00        4.11      1.55 o 
   9   5   0        0.17        3.31      1.94 o 
  10   5   0       16.77       12.68      3.06 o 
  11   5   0        2.48        4.74      1.58 o 
   0   6   0      163.10      167.06      9.55 o 
   1   6   0      406.28      534.81     13.62 o 
   2   6   0      800.36      776.41     20.63 o 
   3   6   0      217.31      217.54      8.94 o 
   4   6   0       40.67       49.43      5.31 o 
   5   6   0      784.58      783.68     46.32 o 
   6   6   0       93.40       99.67      8.54 o 
   7   6   0       95.75       82.52      5.32 o 
   8   6   0        5.50        7.39      2.41 o 
   9   6   0       41.19       48.78      4.45 o 
  10   6   0        1.40        2.30      2.41 o 
  11   6   0       78.25       74.92      4.70 o 
   1   7   0     1617.44     1625.21     22.27 o 
   2   7   0       43.63       38.19      3.65 o 
   3   7   0     1270.85     1404.73     32.49 o 
   4   7   0        0.33        2.09      2.00 o 
   5   7   0      217.28      204.41     12.21 o 
   6   7   0       83.45       77.99      5.58 o 
   7   7   0      165.29      146.81      9.10 o 
   8   7   0        7.48       11.19      2.60 o 
   9   7   0        6.00        8.14      2.92 o 
  10   7   0        2.55       -1.43      1.58 o 
   0   8   0      200.81      205.19     16.92 o 
   1   8   0      130.07       84.50      6.48 o 
   2   8   0       17.92       19.92      3.08 o 
   3   8   0     1985.03     2055.43     42.23 o 
   4   8   0       10.27       15.16      3.50 o 
   5   8   0      297.59      317.44     28.10 o 
   7   8   0        1.49        4.87      4.86 o 
   8   8   0        0.85        3.63      2.42 o 
   9   8   0       55.22       59.17      6.69 o 
  10   8   0        3.47        4.03      1.68 o 
   1   9   0      344.04      355.72     17.53 o 
   2   9   0       65.99       70.76      6.82 o 
   3   9   0      546.60      519.76     19.00 o 
   4   9   0       58.49       58.07      8.12 o 
   5   9   0        5.78        8.50      1.83 o 
   7   9   0      134.73      123.66     10.71 o 
   8   9   0       10.38        5.46      7.66 o 
   9   9   0       12.76       15.57      3.52 o 
  10   9   0        0.01       -2.84      5.04 o 
   0  10   0      398.03      430.86     29.08 o 
   1  10   0        0.02        2.74      2.21 o 
   2  10   0      172.98      178.08     19.61 o 
   3  10   0      437.48      455.82     20.42 o 
   4  10   0      209.16      182.36      8.66 o 
   5  10   0     2127.63     2147.62     29.75 o 
   7  10   0       40.05       36.57      4.34 o 
   8  10   0        4.31        2.82      1.88 o 
   9  10   0       15.02       25.49      3.81 o 
   1  11   0      218.21      215.10     10.76 o 
   2  11   0        1.63        2.23      2.20 o 
   3  11   0      151.84      142.55     12.69 o 
   4  11   0     2621.02     2716.01     44.93 o 
   5  11   0       96.24       89.75      6.79 o 
   6  11   0       20.53       25.80      6.64 o 
   7  11   0        2.26        5.14      1.71 o 
   8  11   0       12.58       10.42      2.62 o 
   0  12   0        7.87        3.57      2.50 o 
   1  12   0       15.03       16.16      3.30 o 
   2  12   0      591.47      518.54     29.01 o 
   3  12   0        1.95        4.60      2.20 o 
   4  12   0      179.78      179.72     19.22 o 
   5  12   0       18.54       23.70      6.97 o 
   6  12   0      601.69      630.15     20.17 o 
   7  12   0       66.23       77.77      6.49 o 
   8  12   0        0.42        8.05      2.84 o 
   1  13   0      164.35      153.83     11.16 o 
   2  13   0      484.76      493.78     28.15 o 
   3  13   0       33.77       42.42      5.85 o 
   4  13   0      331.41      357.80     15.70 o 
   5  13   0        5.00       -2.82      2.94 o 
   6  13   0       18.38       11.37      4.07 o 
   7  13   0       57.36       60.53      6.97 o 
   0  14   0      398.42      327.01     22.35 o 
   1  14   0       38.36       28.25      7.35 o 
   2  14   0       90.47       81.35      9.08 o 
   3  14   0        0.30        0.37      1.66 o 
   4  14   0       13.33       13.66      4.41 o 
   5  14   0        3.41       -1.05      3.08 o 
   6  14   0        2.31       -0.28      2.31 o 
   1  15   0        0.32        4.00      4.16 o 
   2  15   0       25.18       17.64      3.36 o 
   3  15   0        0.49        1.80      3.81 o 
   4  15   0       48.30       44.68      7.12 o 
   5  15   0        7.48        8.30      2.82 o 
   0  16   0        3.04        1.71      1.81 o 
   1  16   0        0.35       -1.26      2.40 o 
   2  16   0       20.44       17.58      4.02 o 
   3  16   0        0.72       -0.07      1.93 o 
 -12   1   1        2.02       -1.35      1.70 o 
 -11   1   1      170.12      162.63     10.40 o 
 -10   1   1       72.87       75.41      6.36 o 
  -9   1   1     1490.29     1430.28     20.76 o 
  -8   1   1      599.85      580.22     11.64 o 
  -7   1   1      480.54      509.46     23.61 o 
  -6   1   1       67.50       70.67      6.30 o 
  -5   1   1     2116.92     1993.06     21.74 o 
  -4   1   1      998.21     1111.34     16.52 o 
  -3   1   1    50884.07    50344.36    223.81 o 
  -2   1   1        4.40       11.52      1.75 o 
  -1   1   1     5881.45     5604.30     40.84 o 
   0   1   1      194.89      193.59      4.75 o 
   1   1   1     1493.88     1351.58     22.17 o 
   2   1   1      182.96      167.34      3.52 o 
   3   1   1     1026.81     1027.98     12.03 o 
   4   1   1        2.43        4.62      1.15 o 
   5   1   1     1916.13     1795.32     27.88 o 
   6   1   1        0.04        3.74      2.30 o 
   7   1   1      108.27       96.34     10.55 o 
   8   1   1      766.94      762.41     16.55 o 
   9   1   1      755.75      788.27     20.36 o 
  10   1   1        5.57        5.42      2.40 o 
  11   1   1       15.94       17.33      3.65 o 
 -12   2   1       57.88       83.76      8.63 o 
 -11   2   1        0.51        2.34      1.84 o 
 -10   2   1       32.38       34.95      3.95 o 
  -9   2   1       86.81       90.40      5.46 o 
  -8   2   1        4.86        1.74      1.58 o 
  -7   2   1        1.15        3.99      3.06 o 
  -6   2   1       37.78       36.76      3.98 o 
  -5   2   1     3355.59     3199.97     32.45 o 
  -4   2   1     3504.20     3519.91     25.72 o 
  -3   2   1     2187.18     2272.29     23.86 o 
  -2   2   1     1275.96     1313.97     36.55 o 
  -1   2   1       50.58       33.22      2.47 o 
   0   2   1     1943.82     1777.24     25.76 o 
   1   2   1     2491.41     2544.82     30.73 o 
   2   2   1       42.03       49.24      5.48 o 
   3   2   1     4755.95     4598.90     28.29 o 
   4   2   1        0.05        2.90      1.38 o 
   5   2   1       66.92       74.66      5.99 o 
   6   2   1        1.95        3.99      3.06 o 
   7   2   1      208.48      178.18     19.60 o 
   8   2   1       34.43       32.47      2.87 o 
   9   2   1       32.54       35.81      3.94 o 
  10   2   1        3.09        2.48      2.13 o 
  11   2   1       19.45       22.14      4.00 o 
 -11   3   1        2.06        2.29      1.55 o 
 -10   3   1        3.59        0.15      1.76 o 
  -9   3   1       63.22       70.29      4.80 o 
  -8   3   1       63.04       49.22      4.22 o 
  -7   3   1      330.61      350.52     28.04 o 
  -6   3   1       55.16       49.38      4.70 o 
  -5   3   1      192.44      263.61      9.53 o 
  -4   3   1      690.23      725.21     16.21 o 
  -3   3   1      517.50      528.12     18.25 o 
  -2   3   1     1237.68     1300.51     19.20 o 
  -1   3   1      450.20      454.40      8.37 o 
   0   3   1     3869.94     3620.03    189.18 o 
   1   3   1     2517.27     2491.49     34.69 o 
   2   3   1      132.07      129.84      5.23 o 
   3   3   1      557.12      637.88     15.44 o 
   4   3   1      567.31      633.23     21.78 o 
   5   3   1     5060.84     5766.59     88.99 o 
   6   3   1        4.98        5.97      3.10 o 
   7   3   1       44.65       49.23      7.86 o 
   8   3   1       64.98       67.18      4.36 o 
   9   3   1       12.32       15.62      2.77 o 
  10   3   1       53.19       50.45      4.26 o 
  11   3   1       50.41       59.19      4.58 o 
 -11   4   1       26.54       23.71      4.42 o 
 -10   4   1       31.31       29.96      4.12 o 
  -9   4   1        1.19        2.91      2.05 o 
  -8   4   1      135.33      109.26      6.11 o 
  -7   4   1        6.28        3.86      2.88 o 
  -6   4   1       28.90       28.32      5.19 o 
  -5   4   1      809.55      876.46     31.12 o 
  -4   4   1     2124.25     2279.10     36.04 o 
  -3   4   1     3751.68     3883.68     37.09 o 
  -2   4   1     5909.83     5921.56     37.32 o 
  -1   4   1     1395.50     1399.40     22.57 o 
   0   4   1        6.99       14.54      3.19 o 
   1   4   1      277.25      280.15     14.83 o 
   2   4   1        2.14        2.38      1.73 o 
   3   4   1        5.05        3.47      1.48 o 
   4   4   1     6108.63     6560.08     66.88 o 
   5   4   1      223.90      215.73     18.16 o 
   6   4   1       63.62       47.77      5.59 o 
   7   4   1      661.30      655.38     17.66 o 
   8   4   1        3.55        5.21      1.83 o 
   9   4   1        6.96        3.97      2.44 o 
  10   4   1        2.69        1.44      1.95 o 
  11   4   1       25.69       24.59      2.95 o 
 -11   5   1       53.41       52.29      4.73 o 
 -10   5   1      355.33      317.08     12.55 o 
  -9   5   1       58.54       56.74      4.91 o 
  -8   5   1        4.12        3.27      2.26 o 
  -7   5   1       37.00       28.64      5.26 o 
  -6   5   1      668.47      700.99     22.82 o 
  -5   5   1      131.12      120.55      7.96 o 
  -4   5   1      112.15      163.97      8.79 o 
  -3   5   1        4.23        7.83      1.77 o 
  -2   5   1     1589.64     1381.95     17.68 o 
  -1   5   1      697.43      645.58      9.30 o 
   0   5   1     2139.02     2010.86     31.41 o 
   1   5   1       22.54       37.00      4.25 o 
   2   5   1       73.11      103.64      5.74 o 
   3   5   1      518.35      519.09     12.96 o 
   4   5   1       12.73       13.45      2.52 o 
   5   5   1       70.40       72.83      8.17 o 
   6   5   1     1489.90     1538.43     32.78 o 
   7   5   1      155.07      174.82      8.55 o 
   8   5   1       51.31       61.66      5.49 o 
   9   5   1       27.20       20.29      3.61 o 
  10   5   1       36.19       21.06      4.04 o 
  11   5   1        0.94       -0.36      1.38 o 
 -11   6   1       31.18       33.62      4.79 o 
 -10   6   1        5.16        4.50      1.75 o 
  -9   6   1        5.49        4.52      2.11 o 
  -8   6   1       49.85       41.09      4.98 o 
  -7   6   1        0.84        7.30      2.12 o 
  -6   6   1      785.37      801.44     23.73 o 
  -5   6   1      101.38      116.63     10.48 o 
  -4   6   1      655.59      592.32     21.46 o 
  -3   6   1      216.14      235.65      7.92 o 
  -2   6   1      536.95      543.29     17.29 o 
  -1   6   1       13.95       24.63      3.16 o 
   0   6   1      308.11      307.79      9.15 o 
   1   6   1      201.79      203.45     13.86 o 
   2   6   1     2615.59     2757.73     35.62 o 
   3   6   1      268.84      276.21     10.16 o 
   4   6   1      137.52      131.47      8.74 o 
   5   6   1       93.71       83.03      9.13 o 
   6   6   1       43.35       41.67     10.30 o 
   7   6   1       50.27       49.01      4.74 o 
   8   6   1       75.35       92.04      7.25 o 
   9   6   1       66.65       63.57      5.95 o 
  10   6   1      120.25      116.05      7.01 o 
 -10   7   1       45.86       35.83      3.40 o 
  -9   7   1       34.01       31.63      4.24 o 
  -8   7   1      150.57      120.64      6.99 o 
  -7   7   1       13.35        9.58      2.47 o 
  -6   7   1       56.78       66.14     12.28 o 
  -5   7   1        0.00        1.57      1.83 o 
  -4   7   1      848.65      955.11     20.67 o 
  -3   7   1        7.69        6.08      1.77 o 
  -2   7   1      528.84      696.36     18.16 o 
  -1   7   1      124.50      130.74     12.34 o 
   0   7   1    18259.99    18864.20    128.23 o 
   1   7   1       39.62       40.45      3.77 o 
   2   7   1      942.27      767.58     16.31 o 
   3   7   1       43.20       33.70      4.94 o 
   4   7   1       16.56        9.50      3.22 o 
   5   7   1        0.60       -0.17      8.05 o 
   6   7   1      579.83      559.71     18.58 o 
   7   7   1        2.20        8.96      2.69 o 
   8   7   1     1340.90     1147.20     56.49 o 
   9   7   1       15.18       10.91      2.64 o 
  10   7   1       48.55       36.13      3.60 o 
 -10   8   1        5.64        4.89      2.06 o 
  -9   8   1       12.87       10.37      2.24 o 
  -8   8   1      230.85      222.49     10.91 o 
  -7   8   1        0.13       -1.84      2.36 o 
  -5   8   1        1.54        6.75      3.76 o 
  -4   8   1      168.86      130.23      9.39 o 
  -3   8   1       53.27       43.92      4.44 o 
  -2   8   1      815.66      794.29     28.31 o 
  -1   8   1        2.54        2.10      1.65 o 
   0   8   1       67.17       46.62     19.65 o 
   1   8   1        7.38        8.85      2.34 o 
   2   8   1      224.37      157.42      8.30 o 
   3   8   1        6.80        6.46      2.44 o 
   4   8   1      982.19      926.24     29.13 o 
   5   8   1        0.55       -3.34      9.80 o 
   7   8   1       36.60       32.35      5.52 o 
   8   8   1       25.46       20.88      4.55 o 
   9   8   1        5.63       10.52      3.37 o 
  10   8   1       43.94       48.41      5.06 o 
 -10   9   1       54.78       62.12      5.55 o 
  -9   9   1        0.83        0.16      1.85 o 
  -8   9   1       11.31       13.10      2.55 o 
  -7   9   1        2.07        1.89      2.02 o 
  -5   9   1      141.13      136.12      7.37 o 
  -4   9   1       91.58       74.29     13.67 o 
  -3   9   1       26.55       31.76      4.97 o 
  -2   9   1        0.09        2.69      2.50 o 
  -1   9   1      151.20      166.43     12.05 o 
   0   9   1      987.57     1075.98     29.37 o 
   1   9   1        0.12       -1.51      1.88 o 
   2   9   1      104.85      116.62      8.95 o 
   3   9   1       40.22       50.49      5.34 o 
   4   9   1      393.40      344.16     14.98 o 
   5   9   1      133.77      126.38      7.43 o 
   7   9   1       12.19       13.60      3.81 o 
   8   9   1        0.93        2.26      2.37 o 
   9   9   1        2.87        1.56      5.25 o 
  -9  10   1        4.47        5.51      2.23 o 
  -8  10   1       13.08       12.93      2.13 o 
  -7  10   1       36.71       34.25      3.63 o 
  -5  10   1      353.04      355.67     17.99 o 
  -4  10   1       85.80      103.35      7.72 o 
  -3  10   1      171.34      174.71     16.01 o 
  -2  10   1      561.13      590.32     24.26 o 
  -1  10   1        1.22        1.50      3.63 o 
   0  10   1      513.25      571.04     19.23 o 
   1  10   1       17.85        8.90      4.25 o 
   2  10   1      176.66      177.96     19.38 o 
   3  10   1      136.99      131.41      7.70 o 
   4  10   1      316.81      306.31     12.11 o 
   5  10   1      323.56      329.48     13.66 o 
   7  10   1        0.01        0.22      2.09 o 
   8  10   1        5.34        3.28      2.09 o 
   9  10   1        4.84        4.04      2.48 o 
  -9  11   1       74.58       82.71      5.79 o 
  -8  11   1        0.57        0.27      1.59 o 
  -7  11   1      154.80      150.98      7.10 o 
  -5  11   1      679.64      682.22     31.18 o 
  -4  11   1      770.54      786.45     24.57 o 
  -3  11   1       98.83      119.31      9.62 o 
  -2  11   1      254.96      222.95     14.77 o 
  -1  11   1       59.66       54.92      5.61 o 
   0  11   1      166.07      167.97      8.51 o 
   1  11   1        1.97        1.07      2.20 o 
   2  11   1      279.24      303.27     13.85 o 
   3  11   1     2731.91     2733.78     46.05 o 
   4  11   1     1581.16     1521.45     34.86 o 
   5  11   1      524.69      543.84     20.29 o 
   6  11   1       22.59       23.48      3.52 o 
   7  11   1       12.75       10.66      2.95 o 
   8  11   1        2.34        2.54      1.87 o 
  -8  12   1        0.67       -2.89      6.98 o 
  -7  12   1       28.45       21.46      8.57 o 
  -6  12   1      237.16      234.09     12.46 o 
  -5  12   1       55.37       62.94      7.22 o 
  -4  12   1        0.36        3.56      2.45 o 
  -3  12   1        8.20        4.40      4.58 o 
  -2  12   1       97.24       67.69     10.55 o 
  -1  12   1      181.45      193.81      9.51 o 
   0  12   1       21.01       10.87      2.34 o 
   1  12   1      506.26      524.08     17.48 o 
   2  12   1       32.76       29.14      7.31 o 
   3  12   1      228.76      231.06     13.56 o 
   4  12   1      195.51      195.36     17.53 o 
   5  12   1        1.07        2.40      2.67 o 
   6  12   1       73.86       99.05      8.03 o 
   7  12   1        5.24        4.59      3.27 o 
   8  12   1        0.01        3.05      2.32 o 
  -7  13   1       44.97       47.41      6.70 o 
  -6  13   1       51.19       52.99      5.50 o 
  -5  13   1        1.60        6.64      2.61 o 
  -4  13   1        6.46        7.26      3.40 o 
  -3  13   1       10.66       10.39      3.43 o 
  -2  13   1        4.10        0.31      3.02 o 
  -1  13   1      678.39      653.52     18.06 o 
   0  13   1       71.69       65.28      7.33 o 
   1  13   1       15.43       13.31      4.53 o 
   2  13   1       77.92       71.26     10.63 o 
   3  13   1      121.38      127.35     14.33 o 
   4  13   1      148.17      182.81     16.66 o 
   5  13   1       11.83       16.43      5.10 o 
   6  13   1        2.49        3.84      1.72 o 
   7  13   1      131.77      156.96     10.76 o 
  -6  14   1       29.48       26.49      5.20 o 
  -5  14   1       11.26        4.62      6.05 o 
  -4  14   1        8.36       10.25      4.57 o 
  -3  14   1       12.88       18.15      4.66 o 
  -2  14   1        9.11       11.22      4.49 o 
  -1  14   1       49.21       55.45      6.21 o 
   0  14   1       23.76       25.42      3.84 o 
   1  14   1       78.22       57.52      9.98 o 
   2  14   1        3.56       10.11      4.59 o 
   3  14   1       21.24       27.33      6.90 o 
   4  14   1       21.38       25.00      6.32 o 
   5  14   1        0.20        1.87      2.40 o 
   6  14   1        0.08        3.10      2.15 o 
  -5  15   1       20.11       25.30      5.02 o 
  -4  15   1        7.87        8.67      4.13 o 
  -3  15   1        0.01        1.53      3.51 o 
  -2  15   1        3.32        3.65      2.04 o 
  -1  15   1       44.59       39.72      5.10 o 
   0  15   1        1.69       -3.52      3.52 o 
   1  15   1      114.66      116.11     11.76 o 
   2  15   1        2.34       -0.22      3.49 o 
   3  15   1      142.76      158.67     13.65 o 
   4  15   1        0.39        4.03      3.09 o 
  -3  16   1       29.36       40.78      4.99 o 
  -2  16   1        8.00        8.86      2.94 o 
  -1  16   1        8.09        2.14      1.97 o 
   0  16   1        0.00        0.06      1.57 o 
   1  16   1       10.01        7.87      3.09 o 
   2  16   1        0.23       -2.28      2.45 o 
 -12   0   2        4.70        4.77      3.05 o 
 -11   0   2       48.23       49.68      8.91 o 
 -10   0   2       29.08       22.49      4.80 o 
  -9   0   2      693.39      687.77     20.45 o 
  -8   0   2       88.57       87.72      7.13 o 
  -7   0   2      229.62      242.03     22.59 o 
  -6   0   2     3119.68     3408.10     50.79 o 
  -5   0   2      565.48      487.72     14.16 o 
  -4   0   2    14468.15    14764.17     77.30 o 
  -3   0   2     2160.90     2254.40     38.67 o 
  -2   0   2      111.75      264.44     11.25 o 
  -1   0   2      478.77      535.78     12.94 o 
   0   0   2     5694.53     5198.80     30.87 o 
   1   0   2      107.00      112.91     11.36 o 
   2   0   2     6195.35     5678.17     93.54 o 
   3   0   2        0.28        0.98      0.93 o 
   4   0   2     2119.07     2132.59     24.70 o 
   5   0   2      162.37      164.68     10.68 o 
   6   0   2      521.48      483.09     31.51 o 
   7   0   2       87.15       93.83     15.23 o 
   8   0   2     1495.09     1405.48     37.08 o 
   9   0   2        4.49        7.72      5.38 o 
  10   0   2      197.49      206.46     17.85 o 
  11   0   2       34.27       46.32      7.57 o 
 -12   1   2        0.59        0.75      1.42 o 
 -11   1   2        7.86        8.65      3.18 o 
 -10   1   2      529.18      525.99     16.64 o 
  -9   1   2      110.46      108.97      5.42 o 
  -8   1   2      650.68      614.54     13.07 o 
  -7   1   2        1.76       -1.05      2.61 o 
  -6   1   2       17.23       15.72      2.46 o 
  -5   1   2      178.71      190.47      6.87 o 
  -4   1   2     1003.34      941.86     13.31 o 
  -3   1   2     1053.41      978.96     11.68 o 
  -2   1   2      213.13      233.56     35.74 o 
  -1   1   2     1537.67     1377.57     21.32 o 
   0   1   2     4950.74     4930.09    243.40 o 
   1   1   2      258.15      239.43     14.52 o 
   2   1   2    13948.07    13350.29     44.32 o 
   3   1   2      504.95      533.50      7.74 o 
   4   1   2     1828.98     1732.75     18.38 o 
   5   1   2       39.48       38.91      5.77 o 
   6   1   2       20.85       18.54      4.87 o 
   7   1   2       76.88       80.78     10.12 o 
   8   1   2       19.85       21.59      3.00 o 
   9   1   2        5.66       11.40      2.68 o 
  10   1   2      417.32      406.13     17.47 o 
  11   1   2        9.81       15.91      3.32 o 
 -12   2   2        3.49        1.68      2.34 o 
 -11   2   2       26.20       27.35      3.69 o 
 -10   2   2      485.83      511.43     14.02 o 
  -9   2   2        0.97       -1.01      1.95 o 
  -8   2   2      200.24      172.83      7.38 o 
  -7   2   2       33.31       26.08      4.49 o 
  -6   2   2      505.25      561.44     15.32 o 
  -5   2   2     1551.65     1724.25     20.87 o 
  -4   2   2     5005.31     4861.74     40.65 o 
  -3   2   2      142.50      134.71      5.15 o 
  -2   2   2     6153.85     5904.73     60.09 o 
  -1   2   2     1698.31     1586.87     16.24 o 
   0   2   2      707.94      751.03     13.44 o 
   1   2   2      286.71      238.13     10.30 o 
   2   2   2      639.24      665.23     15.40 o 
   3   2   2      754.68      735.55     10.60 o 
   4   2   2     5574.69     5543.33     44.69 o 
   5   2   2       24.85       21.02      3.25 o 
   6   2   2      144.46      114.55     10.86 o 
   7   2   2        8.15       31.23     29.04 o 
   8   2   2      438.52      420.31     11.18 o 
   9   2   2        1.53        1.55      1.99 o 
  10   2   2        3.04        4.90      4.32 o 
  11   2   2       22.98       29.55      4.25 o 
 -12   3   2        4.92        5.71      2.81 o 
 -11   3   2        2.96        1.82      3.07 o 
 -10   3   2        1.18        5.28      2.37 o 
  -9   3   2        5.24        5.52      2.01 o 
  -8   3   2     1146.80     1123.48     21.64 o 
  -7   3   2       16.25       13.07      3.02 o 
  -6   3   2      204.40      168.02      9.69 o 
  -5   3   2     3766.77     4127.64     53.00 o 
  -4   3   2      163.06      125.67      6.76 o 
  -3   3   2      183.35      237.74     14.81 o 
  -2   3   2     3739.44     4091.13     34.12 o 
  -1   3   2      370.75      397.24     11.80 o 
   0   3   2     6033.12     6058.58     31.30 o 
   1   3   2      436.64      444.02     12.20 o 
   2   3   2       84.68       98.76      4.68 o 
   3   3   2     1421.73     1512.08     21.69 o 
   4   3   2     4168.34     4569.24     56.13 o 
   5   3   2     1003.76     1160.26     29.15 o 
   6   3   2      114.62      140.36     11.91 o 
   7   3   2        0.02       -0.96      1.83 o 
   8   3   2       88.06       80.43      5.34 o 
   9   3   2        7.84        6.10      2.09 o 
  10   3   2        1.70        5.08      2.09 o 
  11   3   2        4.74        5.01      1.69 o 
 -11   4   2       11.10        7.88      2.02 o 
 -10   4   2        3.45        4.04      2.02 o 
  -9   4   2      180.03      202.00      9.20 o 
  -8   4   2      113.06      125.76      7.39 o 
  -7   4   2       58.94       39.98      9.55 o 
  -6   4   2      196.35      210.99     11.05 o 
  -5   4   2      337.95      408.23     14.02 o 
  -4   4   2     2954.83     3175.91     43.71 o 
  -3   4   2      493.63      567.21     11.48 o 
  -2   4   2     1276.54     1249.26     12.65 o 
  -1   4   2      821.32      831.30     10.45 o 
   0   4   2     1235.07     1297.31     19.08 o 
   1   4   2     1309.41     1259.76     30.81 o 
   2   4   2        0.06       -0.39      1.53 o 
   3   4   2     6666.80     6703.53     81.30 o 
   4   4   2     4723.41     5253.02     67.00 o 
   5   4   2      379.43      447.57     43.41 o 
   6   4   2      142.83      156.52     27.36 o 
   7   4   2      181.02      165.90      8.32 o 
   8   4   2       15.51       10.39      4.56 o 
   9   4   2        1.64        2.66      2.00 o 
  10   4   2       26.08       19.75      3.18 o 
  11   4   2      118.13      136.48      9.36 o 
 -11   5   2        7.03        6.33      2.03 o 
 -10   5   2       28.22       26.69      3.36 o 
  -9   5   2       12.82       19.58      3.13 o 
  -8   5   2        0.32       -1.30      2.58 o 
  -7   5   2      102.45      107.90     15.51 o 
  -6   5   2      979.97     1076.89     31.36 o 
  -5   5   2      173.70      211.74     11.60 o 
  -4   5   2      208.22      212.75     12.09 o 
  -3   5   2     1002.35      893.18     15.41 o 
  -2   5   2      708.47      668.76     10.37 o 
  -1   5   2     2450.04     2487.54     22.52 o 
   0   5   2     1327.65     1300.83     16.00 o 
   1   5   2      320.13      389.79     11.29 o 
   2   5   2      696.07      811.47     50.41 o 
   3   5   2      581.79      618.19     14.64 o 
   4   5   2      291.76      234.33      9.75 o 
   5   5   2      115.83      127.78     18.86 o 
   6   5   2        0.11        2.23      2.18 o 
   7   5   2      110.40       91.90      6.36 o 
   8   5   2       14.40        4.41      2.25 o 
   9   5   2       28.58       25.11      4.64 o 
  10   5   2       61.98       64.87      5.25 o 
  11   5   2       12.79       18.54      2.28 o 
 -11   6   2       12.32        7.21      1.81 o 
 -10   6   2        7.48        6.00      2.12 o 
  -9   6   2      216.10      186.87      8.77 o 
  -8   6   2       11.16       10.97      2.16 o 
  -7   6   2      419.63      428.74     12.98 o 
  -6   6   2        0.66        1.93      4.63 o 
  -5   6   2      126.50      126.60      8.46 o 
  -4   6   2       12.83       20.58      4.45 o 
  -3   6   2        0.08        1.95      1.23 o 
  -2   6   2       55.49       63.85      4.24 o 
  -1   6   2     5100.91     5540.53     33.03 o 
   0   6   2       57.45       67.14      4.74 o 
   1   6   2     1550.98     1764.01     31.45 o 
   2   6   2        8.99        7.89      2.79 o 
   3   6   2     3043.15     3342.92     41.78 o 
   4   6   2       13.49       17.06      3.09 o 
   5   6   2      133.96      105.48     10.49 o 
   6   6   2        9.17        6.25      1.86 o 
   7   6   2       11.91       25.08      3.94 o 
   8   6   2      161.17      142.54      8.78 o 
   9   6   2      378.26      379.42     13.67 o 
  10   6   2        2.14        0.86      1.46 o 
 -11   7   2       17.19       21.47      3.29 o 
 -10   7   2        2.88        3.03      1.31 o 
  -9   7   2        5.20        4.51      1.97 o 
  -8   7   2        4.77        3.03      1.69 o 
  -7   7   2       37.86       19.63      3.64 o 
  -6   7   2        0.01       -2.79      5.47 o 
  -5   7   2      374.43      381.20     19.67 o 
  -4   7   2        1.92        5.55      2.33 o 
  -3   7   2      291.63      296.53     10.48 o 
  -2   7   2       12.38       10.27      2.16 o 
  -1   7   2      875.92      945.79     25.24 o 
   0   7   2       28.22       27.36      3.63 o 
   1   7   2      703.00      839.11     16.51 o 
   2   7   2       26.47       32.75      5.48 o 
   3   7   2      547.38      534.40     15.50 o 
   4   7   2        0.22        2.10      3.49 o 
   5   7   2       73.35       58.36     12.49 o 
   6   7   2        2.08        1.55      1.44 o 
   7   7   2      111.91      135.10     10.70 o 
   8   7   2        6.22        7.06      4.11 o 
   9   7   2        2.46       11.36      3.53 o 
  10   7   2        1.18        3.16      1.71 o 
 -10   8   2        8.71        4.15      1.64 o 
  -9   8   2      150.40      142.40      8.36 o 
  -8   8   2      123.68      122.11      8.19 o 
  -7   8   2       17.18       14.97      2.72 o 
  -5   8   2      112.10      124.43     17.12 o 
  -4   8   2      206.69      217.75     15.16 o 
  -3   8   2      176.46      175.45     10.29 o 
  -2   8   2        2.31        4.33      1.87 o 
  -1   8   2     1425.25     1624.34     55.58 o 
   0   8   2       20.10       29.27      3.83 o 
   1   8   2        6.92       28.80      5.13 o 
   2   8   2        7.63       12.98      2.65 o 
   3   8   2      619.22      611.68     19.59 o 
   4   8   2       14.71        8.90      2.43 o 
   5   8   2      145.55      122.14      7.30 o 
   7   8   2      115.28       89.18      8.86 o 
   8   8   2      197.09      205.32     12.92 o 
   9   8   2      389.00      370.28     15.76 o 
  10   8   2        0.15       -1.84      1.84 o 
 -10   9   2       26.49       27.35      2.94 o 
  -9   9   2       49.35       55.42      4.96 o 
  -8   9   2        5.10        1.02      2.03 o 
  -7   9   2       84.37       86.76      6.76 o 
  -5   9   2        0.07        3.69      3.01 o 
  -4   9   2      165.74      154.08     19.13 o 
  -3   9   2      249.64      251.75     15.48 o 
  -2   9   2        0.46        7.25      3.11 o 
  -1   9   2      330.21      390.23     18.47 o 
   0   9   2       14.80       11.96      4.91 o 
   1   9   2     1190.55     1171.01     54.71 o 
   2   9   2        5.69        5.29      3.61 o 
   3   9   2      342.07      352.83     16.24 o 
   4   9   2       42.98       36.50      4.30 o 
   5   9   2       20.22       23.33      4.86 o 
   7   9   2      279.88      267.28     14.84 o 
   8   9   2       26.98       25.24      4.66 o 
   9   9   2      135.50      145.98      9.29 o 
  -9  10   2      100.42      106.77      6.21 o 
  -8  10   2        3.67        3.35      2.16 o 
  -7  10   2       27.83       22.40      2.92 o 
  -5  10   2      241.05      228.90     11.68 o 
  -4  10   2       36.26       64.78      6.32 o 
  -3  10   2        3.27        3.99      2.41 o 
  -2  10   2       40.68       48.24      7.50 o 
  -1  10   2      334.40      316.02     25.68 o 
   0  10   2      262.20      201.81     20.88 o 
   1  10   2      586.99      531.89     23.60 o 
   2  10   2      102.35      111.75     16.04 o 
   3  10   2      280.18      312.19     11.99 o 
   4  10   2      187.59      191.83      9.65 o 
   5  10   2     1173.80     1158.36     30.29 o 
   7  10   2       19.18       17.90      3.95 o 
   8  10   2        5.23        8.40      2.84 o 
   9  10   2       18.46       15.25      2.92 o 
  -9  11   2        1.85        0.54      2.32 o 
  -8  11   2        8.94       10.26      1.90 o 
  -7  11   2      104.72      105.27      5.97 o 
  -5  11   2     2083.33     2100.04     40.69 o 
  -4  11   2       10.40       13.73      3.85 o 
  -3  11   2      558.86      553.26     29.53 o 
  -2  11   2        7.21        8.06      2.21 o 
  -1  11   2      135.92      156.51      9.39 o 
   0  11   2      226.58      250.36     11.74 o 
   1  11   2      369.40      324.92     13.30 o 
   2  11   2      118.11      124.31      8.42 o 
   3  11   2     1417.88     1454.03     30.29 o 
   4  11   2        0.48        4.19      3.36 o 
   5  11   2      413.10      444.38     25.48 o 
   6  11   2       10.09       11.21      3.04 o 
   7  11   2       10.98       12.93      3.33 o 
   8  11   2        0.01       -1.86      1.86 o 
  -8  12   2       95.42       94.25      6.30 o 
  -7  12   2       30.38       31.23      4.62 o 
  -6  12   2       72.18       76.00      7.41 o 
  -5  12   2      810.73      864.13     25.65 o 
  -4  12   2       14.41        9.71      3.43 o 
  -3  12   2      105.86       97.38     12.71 o 
  -2  12   2       76.70       66.37      7.15 o 
  -1  12   2      427.33      434.79     16.00 o 
   0  12   2      242.45      221.61     15.76 o 
   1  12   2      226.42      243.99     11.91 o 
   2  12   2      305.24      273.77     14.65 o 
   3  12   2      327.04      328.28     16.18 o 
   4  12   2        3.72        5.28      2.77 o 
   5  12   2        4.26        4.08      4.08 o 
   6  12   2       52.23       65.08      9.29 o 
   7  12   2       26.27       29.28      6.06 o 
  -7  13   2       21.13       20.21      3.22 o 
  -6  13   2       92.49      101.49      7.88 o 
  -5  13   2       41.97       45.12      7.03 o 
  -4  13   2       34.41       36.55      5.38 o 
  -3  13   2       55.54       57.36      7.04 o 
  -2  13   2      580.93      595.37     30.83 o 
  -1  13   2       24.88       24.73      4.66 o 
   0  13   2      416.50      394.68     17.66 o 
   1  13   2      136.85      129.56     10.08 o 
   2  13   2      148.66      159.90     16.25 o 
   3  13   2       13.52       15.59      4.82 o 
   4  13   2        4.15        3.50      2.06 o 
   5  13   2       10.67        7.63      2.29 o 
   6  13   2       81.07       78.28      8.90 o 
   7  13   2        0.03        5.99      2.61 o 
  -6  14   2        8.10        3.77      2.80 o 
  -5  14   2        8.55       14.77      3.35 o 
  -4  14   2      159.27      168.57     10.45 o 
  -3  14   2        1.42        3.89      2.37 o 
  -2  14   2        1.98       -1.56      3.14 o 
  -1  14   2        0.13        0.19      3.90 o 
   0  14   2       96.98      107.60      8.83 o 
   1  14   2        0.07        2.33      3.92 o 
   2  14   2       27.61       35.50      7.46 o 
   3  14   2       12.16        8.17      4.07 o 
   4  14   2      110.38      131.20     12.68 o 
   5  14   2        0.04        5.30      2.92 o 
   6  14   2        5.47        1.86      1.53 o 
  -5  15   2       18.98       17.82      2.86 o 
  -4  15   2       21.48       31.63      4.08 o 
  -3  15   2        0.00        0.87      1.66 o 
  -2  15   2       13.55       10.82      3.12 o 
  -1  15   2        0.12       -0.17      1.57 o 
   0  15   2       42.99       44.14      7.37 o 
   1  15   2       20.94       15.26      4.56 o 
   2  15   2       24.82       22.08      4.41 o 
   3  15   2        0.04       -0.32      1.94 o 
   4  15   2        7.86        2.66      1.59 o 
  -3  16   2        1.44        0.81      1.25 o 
  -2  16   2       26.11       41.90      4.06 o 
  -1  16   2        0.82        1.45      2.10 o 
   0  16   2       43.96       54.71      6.86 o 
   1  16   2        9.01       12.85      3.77 o 
   2  16   2        3.50       -1.28      2.52 o 
 -12   1   3       25.12       20.12      3.28 o 
 -11   1   3        2.68       -1.28      8.94 o 
 -10   1   3        9.28       -1.70      3.28 o 
  -9   1   3       12.23        8.69      1.99 o 
  -8   1   3      459.71      399.03     10.52 o 
  -7   1   3     1735.32     1575.22     32.28 o 
  -6   1   3       30.29       35.74      3.38 o 
  -5   1   3       34.38       53.00      3.73 o 
  -4   1   3      704.07      738.94     11.11 o 
  -3   1   3      344.09      262.65      5.76 o 
  -2   1   3       31.48       35.88      2.71 o 
  -1   1   3      232.35      288.80      7.60 o 
   0   1   3      253.63      255.58      4.35 o 
   1   1   3     8173.60     7307.29    215.31 o 
   2   1   3     1012.11      860.12     35.05 o 
   3   1   3      525.16      452.70      9.41 o 
   4   1   3       76.08       77.56      4.20 o 
   5   1   3      162.41      199.82     10.39 o 
   6   1   3      155.54      136.09     12.79 o 
   7   1   3       33.10       21.02      5.26 o 
   8   1   3      423.53      407.97     14.27 o 
   9   1   3      211.71      231.39     19.73 o 
  10   1   3       29.42       33.52      8.36 o 
  11   1   3       24.16       35.57      4.55 o 
 -12   2   3        3.86        4.83      1.74 o 
 -11   2   3        2.50        3.14      1.69 o 
 -10   2   3      221.07      225.74      9.49 o 
  -9   2   3       17.09       19.92      2.97 o 
  -8   2   3       83.50       86.06      6.04 o 
  -7   2   3     2197.28     2227.42     33.55 o 
  -6   2   3      772.43      776.14     18.10 o 
  -5   2   3     1490.23     1743.84     23.26 o 
  -4   2   3       16.85        4.41      1.42 o 
  -3   2   3      440.96      457.36     16.91 o 
  -2   2   3      631.22      432.56     16.67 o 
  -1   2   3    16607.79    15916.89     81.14 o 
   0   2   3      149.89      133.36      5.98 o 
   1   2   3     8631.90     7319.56     63.82 o 
   2   2   3       43.96       46.08      5.47 o 
   3   2   3      963.34      996.22     17.88 o 
   4   2   3     1444.77     1479.91     20.78 o 
   5   2   3        1.49       -0.77      3.04 o 
   6   2   3      193.61      164.52     20.72 o 
   7   2   3      979.90      922.83     15.83 o 
   8   2   3      216.70      222.72      8.17 o 
   9   2   3      257.75      259.96     11.57 o 
  10   2   3       90.47      105.05      8.73 o 
  11   2   3        0.19        3.47      4.06 o 
 -12   3   3        0.86        0.01      2.52 o 
 -11   3   3        5.13        2.83      1.75 o 
 -10   3   3        1.74        2.67      1.73 o 
  -9   3   3      133.26      136.41      7.91 o 
  -8   3   3       49.36       55.75      5.04 o 
  -7   3   3      282.30      291.32     14.04 o 
  -6   3   3        8.28       13.39      3.16 o 
  -5   3   3     2377.75     2449.18     33.54 o 
  -4   3   3      908.86     1042.79     26.08 o 
  -3   3   3       30.43       45.59      6.77 o 
  -2   3   3      572.01      607.29      9.57 o 
  -1   3   3      314.90      327.02      5.75 o 
   0   3   3      189.78      200.98      7.40 o 
   1   3   3       29.39       27.48      5.52 o 
   2   3   3      124.09      133.27      5.23 o 
   3   3   3     3118.95     3164.18     37.40 o 
   4   3   3       52.58       52.25      4.84 o 
   5   3   3       43.86       98.35     12.80 o 
   6   3   3      297.64      288.23     17.49 o 
   7   3   3      194.90      179.86      7.15 o 
   8   3   3        1.45        1.09      1.60 o 
   9   3   3        0.23        2.03      1.51 o 
  10   3   3        2.44       -2.86      2.86 o 
  11   3   3        4.68        7.83      2.37 o 
 -11   4   3       37.02       42.67      4.51 o 
 -10   4   3        0.41       -1.69      2.12 o 
  -9   4   3       26.05       20.64      3.89 o 
  -8   4   3       90.04       79.30      5.85 o 
  -7   4   3       16.96       12.78      3.28 o 
  -6   4   3       22.32       26.30      4.51 o 
  -5   4   3     1258.34     1330.62     38.03 o 
  -4   4   3     1432.12     1621.94     30.72 o 
  -3   4   3      102.65       95.59      4.62 o 
  -2   4   3       13.64       17.38      1.58 o 
  -1   4   3     1550.82     1498.01     13.81 o 
   0   4   3     3332.54     3267.53     26.08 o 
   1   4   3     2872.62     2837.79     21.40 o 
   2   4   3     1196.37     1153.46     22.15 o 
   3   4   3     4305.92     4551.75     39.27 o 
   4   4   3      470.53      631.20     15.59 o 
   5   4   3      534.75      486.84     31.13 o 
   6   4   3        0.56       11.94      3.96 o 
   7   4   3        2.72       -0.49      1.60 o 
   8   4   3        4.03        1.50      1.73 o 
   9   4   3       50.28       67.93      5.07 o 
  10   4   3       22.46       28.55      5.19 o 
 -11   5   3       27.54       21.07      3.03 o 
 -10   5   3      355.64      345.01     11.52 o 
  -9   5   3        7.77        3.80      1.80 o 
  -8   5   3        1.41        6.42      3.05 o 
  -7   5   3        3.41       -3.42      3.42 o 
  -6   5   3     1361.45     1409.07     44.10 o 
  -5   5   3     1124.28     1188.74     27.04 o 
  -4   5   3     1051.06     1099.85     26.36 o 
  -3   5   3      162.70      152.41      5.65 o 
  -2   5   3     1239.37     1206.61     21.76 o 
  -1   5   3      301.77      267.39      6.25 o 
   0   5   3     1297.99     1262.32     16.16 o 
   1   5   3       38.49       54.04      7.87 o 
   2   5   3      944.67     1004.12     54.93 o 
   3   5   3     1656.24     1662.46     28.51 o 
   4   5   3       58.48      118.65      8.29 o 
   5   5   3       18.95       12.01      3.61 o 
   6   5   3      480.01      456.02     33.33 o 
   7   5   3       23.76       21.19      3.34 o 
   8   5   3        2.45        0.41      1.79 o 
   9   5   3       26.68       22.93      3.60 o 
  10   5   3       18.76       19.07      3.21 o 
 -11   6   3        0.60       -1.83      1.83 o 
 -10   6   3      413.87      398.28     14.63 o 
  -9   6   3        1.03       -0.34      1.67 o 
  -8   6   3      373.70      316.36     12.89 o 
  -7   6   3       97.50       88.32      5.94 o 
  -6   6   3       96.18      118.05      8.92 o 
  -5   6   3       26.75       18.45      3.40 o 
  -4   6   3      140.91      138.22     10.71 o 
  -3   6   3       32.48       46.37      4.69 o 
  -2   6   3      288.79      304.16      9.26 o 
  -1   6   3      585.52      643.99     12.81 o 
   0   6   3     6043.39     6377.87     53.34 o 
   1   6   3      133.46      141.05     13.94 o 
   2   6   3      712.38      584.64     22.04 o 
   3   6   3      357.52      407.83     13.15 o 
   4   6   3       60.30       62.40      6.61 o 
   5   6   3        5.61       -3.39      6.72 o 
   6   6   3      152.18      151.42      7.05 o 
   7   6   3       71.49       66.95      6.59 o 
   8   6   3      247.00      256.08     11.71 o 
   9   6   3       10.31       11.27      2.65 o 
  10   6   3      205.95      182.57      7.79 o 
 -11   7   3        1.21        1.10      1.57 o 
 -10   7   3      103.06       99.17      5.76 o 
  -9   7   3      107.68       99.50      6.26 o 
  -8   7   3      262.68      232.39      9.68 o 
  -7   7   3       10.98        9.63      2.41 o 
  -6   7   3       40.25       28.07      7.23 o 
  -5   7   3       15.48       21.84      4.32 o 
  -4   7   3      491.38      536.13     22.02 o 
  -3   7   3        0.60        0.81      1.80 o 
  -2   7   3       29.61       35.81      5.58 o 
  -1   7   3      307.05      323.70     14.77 o 
   0   7   3       19.94       37.48     20.12 o 
   1   7   3       66.25       84.00      6.67 o 
   2   7   3      607.28      595.85     22.43 o 
   3   7   3        0.40       -1.63      1.68 o 
   4   7   3      208.30      208.78     10.49 o 
   5   7   3       22.43        8.78      5.74 o 
   6   7   3      191.08      194.57      8.53 o 
   7   7   3       35.47       29.94      5.40 o 
   8   7   3       63.63       86.11     15.77 o 
   9   7   3       16.77       13.60      3.04 o 
  10   7   3       44.46       55.31      5.15 o 
 -10   8   3      160.10      156.82      7.86 o 
  -9   8   3        1.00       -1.37      1.61 o 
  -8   8   3       59.65       68.17      6.26 o 
  -7   8   3       31.43       29.80      3.76 o 
  -5   8   3        7.83        5.00      2.63 o 
  -4   8   3       88.88       79.01     15.14 o 
  -3   8   3       15.58       14.55      2.91 o 
  -2   8   3      368.04      353.75     20.79 o 
  -1   8   3       28.31       35.67      7.29 o 
   0   8   3      793.51      797.55     24.91 o 
   1   8   3       43.89       49.75      6.87 o 
   2   8   3       42.16       43.46      6.81 o 
   3   8   3       31.39       31.38      4.10 o 
   4   8   3        6.57        2.43      2.61 o 
   5   8   3       65.75       53.40      4.93 o 
   7   8   3        1.80       -0.39      2.20 o 
   8   8   3        1.09       -1.15      2.20 o 
   9   8   3        2.09        4.27      2.45 o 
 -10   9   3      164.35      176.87      7.58 o 
  -9   9   3       26.43       21.45      3.09 o 
  -8   9   3        7.80        9.29      2.42 o 
  -7   9   3        2.92        2.84      2.66 o 
  -5   9   3      280.06      300.71     16.40 o 
  -4   9   3     2227.52     2141.40     69.37 o 
  -3   9   3       26.92       22.29      5.36 o 
  -2   9   3     1932.77     2074.14     81.84 o 
  -1   9   3        6.66        4.03      3.77 o 
   0   9   3     1773.20     1817.66     42.20 o 
   1   9   3       15.03       11.01      4.83 o 
   2   9   3       51.85       73.50      6.32 o 
   3   9   3      448.13      467.13     18.99 o 
   4   9   3     1479.39     1437.46     22.90 o 
   5   9   3        0.66        3.07      1.91 o 
   7   9   3        8.20       10.01      3.24 o 
   8   9   3      106.06      111.14      8.87 o 
   9   9   3        0.97        1.31      3.04 o 
  -9  10   3        7.53        7.38      2.08 o 
  -8  10   3       53.60       49.54      4.23 o 
  -7  10   3       32.82       23.62      3.71 o 
  -5  10   3     1471.59     1412.90     28.90 o 
  -4  10   3      458.66      468.85     18.71 o 
  -3  10   3        0.16        1.85      2.48 o 
  -2  10   3      185.77      185.27     20.23 o 
  -1  10   3      361.33      414.63     30.17 o 
   0  10   3      735.70      754.96     28.57 o 
   1  10   3       43.41       50.15     10.83 o 
   2  10   3      132.85      116.55      7.12 o 
   3  10   3      453.78      435.30     12.48 o 
   4  10   3     1219.56     1214.33     24.17 o 
   5  10   3      383.50      395.36     18.26 o 
   7  10   3        0.50        0.67      1.74 o 
   8  10   3       27.44       31.91      4.52 o 
  -9  11   3       98.04      108.49      4.63 o 
  -8  11   3      104.68      118.00      7.90 o 
  -7  11   3       18.10       21.12      4.10 o 
  -5  11   3       26.71       31.87      5.42 o 
  -4  11   3      931.15      967.67     27.66 o 
  -3  11   3        0.58       -1.35      2.70 o 
  -2  11   3       84.94       66.91      6.03 o 
  -1  11   3      957.41      921.34     22.69 o 
   0  11   3       13.42       24.89      3.97 o 
   1  11   3       46.81       42.02      4.91 o 
   2  11   3      128.53      119.86     12.05 o 
   3  11   3        0.00        4.71      2.79 o 
   4  11   3      661.83      690.28     41.79 o 
   5  11   3        0.38        3.00      3.35 o 
   6  11   3       16.20       17.62      4.63 o 
   7  11   3        7.18        4.84      2.36 o 
   8  11   3        0.49       -2.12      2.12 o 
  -8  12   3       70.53       69.63      5.73 o 
  -7  12   3        7.30        6.33      4.74 o 
  -6  12   3       39.17       36.96      5.43 o 
  -5  12   3      709.07      756.12     24.31 o 
  -4  12   3       34.37       33.92      5.75 o 
  -3  12   3      522.44      497.71     28.56 o 
  -2  12   3      159.41      135.21      8.81 o 
  -1  12   3      107.03      117.26      8.60 o 
   0  12   3       38.55       36.30      4.79 o 
   1  12   3       78.61       86.15      7.97 o 
   2  12   3       62.03       64.50      7.25 o 
   3  12   3      101.59       95.81      8.93 o 
   4  12   3       30.76       28.02      4.72 o 
   5  12   3      194.09      212.81     11.88 o 
   6  12   3       46.32       38.34      7.19 o 
   7  12   3       11.60        8.91      2.28 o 
  -7  13   3       93.57      111.47      7.69 o 
  -6  13   3       44.11       55.25      6.00 o 
  -5  13   3        2.32        1.64      1.87 o 
  -4  13   3       97.49       99.15      8.86 o 
  -3  13   3        0.36       -1.80      2.58 o 
  -2  13   3        0.05       -0.25      2.30 o 
  -1  13   3      360.41      362.28     26.85 o 
   0  13   3        2.28        4.77      2.49 o 
   1  13   3       77.80       71.18      7.32 o 
   2  13   3        6.51        9.48      2.86 o 
   3  13   3       38.41       41.36      5.89 o 
   4  13   3        0.60        3.10      3.33 o 
   5  13   3       56.57       58.30      5.89 o 
   6  13   3        0.20       -2.34      2.34 o 
  -6  14   3       25.79       23.91      3.58 o 
  -5  14   3        0.00       -4.31      4.31 o 
  -4  14   3       14.07       11.50      3.17 o 
  -3  14   3       10.71       11.67      3.30 o 
  -2  14   3        7.30        3.92      1.77 o 
  -1  14   3       58.02       67.37      6.93 o 
   0  14   3        4.29        5.75      2.97 o 
   1  14   3        8.95       10.95      3.21 o 
   2  14   3        5.72        8.66      4.91 o 
   3  14   3       66.87       70.77      9.71 o 
   4  14   3        8.91       11.70      2.76 o 
   5  14   3       38.00       39.45      5.74 o 
  -5  15   3        0.79        1.97      1.43 o 
  -4  15   3        1.25        0.67      2.88 o 
  -3  15   3       10.37        9.02      2.65 o 
  -2  15   3        0.97       -1.27      4.41 o 
  -1  15   3       84.09       82.80      6.96 o 
   0  15   3        0.50        6.44      3.59 o 
   1  15   3       35.34       32.87      6.42 o 
   2  15   3        6.04        5.57      2.83 o 
   3  15   3       13.99       15.53      4.64 o 
   4  15   3        3.61        0.50      1.90 o 
  -3  16   3        0.57       -1.77      2.13 o 
  -2  16   3        0.89        1.12      1.65 o 
  -1  16   3      150.86      150.86      7.90 o 
   0  16   3        0.18        2.25      2.63 o 
   1  16   3        0.06       -0.02      1.64 o 
   2  16   3        0.03        1.54      2.21 o 
 -12   0   4       39.80       32.57      5.87 o 
 -11   0   4       10.48       17.08      5.52 o 
 -10   0   4     1432.33     1334.85     46.06 o 
  -9   0   4      483.13      472.35     16.95 o 
  -8   0   4     1500.26     1570.56     61.94 o 
  -7   0   4       80.86       63.83      8.02 o 
  -6   0   4     3190.27     3350.44     42.79 o 
  -5   0   4        5.92        9.42      2.36 o 
  -4   0   4    25482.52    26954.05    120.11 o 
  -3   0   4     1904.63     1801.69     27.36 o 
  -2   0   4    52520.73    50689.41    267.92 o 
  -1   0   4      575.39      521.30     15.36 o 
   0   0   4    71818.82    79236.32    192.74 o 
   2   0   4     7316.92     6795.99    126.89 o 
   3   0   4       45.44       41.35      4.38 o 
   4   0   4     3314.59     3509.26     47.40 o 
   5   0   4       20.65       23.95      4.84 o 
   6   0   4     1195.48     1084.73     47.90 o 
   7   0   4      249.92      251.96     15.37 o 
   8   0   4     1674.27     1648.33     40.61 o 
   9   0   4       10.70        7.68      5.32 o 
  10   0   4       81.24      103.09     12.12 o 
  11   0   4       21.24       27.93      5.55 o 
 -12   1   4       33.49       25.51      4.80 o 
 -11   1   4       18.46       15.24      4.43 o 
 -10   1   4     2005.48     1975.71     27.79 o 
  -9   1   4        0.03        3.01      1.68 o 
  -8   1   4      441.87      450.61     12.41 o 
  -7   1   4       90.29      100.40      6.33 o 
  -6   1   4      147.00      154.61      7.15 o 
  -5   1   4      101.06       77.15      4.21 o 
  -4   1   4      931.56      904.84     15.94 o 
  -3   1   4      814.82      719.89     10.72 o 
  -2   1   4    56204.62    54876.45    724.36 o 
  -1   1   4       70.57       90.38      4.77 o 
   0   1   4    23843.57    26537.00     78.83 o 
   1   1   4      243.64      257.40     11.57 o 
   2   1   4      328.00      480.30     10.01 o 
   3   1   4       39.38       42.92      3.47 o 
   4   1   4        7.31        8.22      2.20 o 
   5   1   4       16.62       22.87      3.77 o 
   6   1   4     2296.04     2166.22     47.56 o 
   7   1   4      353.92      343.11     12.69 o 
   8   1   4     1155.31     1154.41     33.04 o 
   9   1   4        0.07        1.21      2.75 o 
  10   1   4      228.96      252.24     13.58 o 
  11   1   4        6.82        4.59      2.03 o 
 -12   2   4       24.38       19.22      3.21 o 
 -11   2   4        6.75        3.53      1.81 o 
 -10   2   4      726.03      734.64     16.97 o 
  -9   2   4      238.78      225.22      8.85 o 
  -8   2   4       63.85       54.24      4.96 o 
  -7   2   4        0.79        3.14      1.85 o 
  -6   2   4        7.10       11.47      2.89 o 
  -5   2   4        5.58       10.35      2.48 o 
  -4   2   4      740.48      682.90     15.47 o 
  -3   2   4     1222.85     1128.43     20.29 o 
  -2   2   4    20690.58    21275.30    123.19 o 
  -1   2   4     2532.73     2563.96     23.18 o 
   0   2   4    18568.73    17504.01    200.25 o 
   1   2   4        1.14        9.49      1.50 o 
   2   2   4     3399.15     3666.79     67.75 o 
   3   2   4     1979.60     1902.05     19.76 o 
   4   2   4       15.81       16.56      2.91 o 
   5   2   4        9.57       11.45      2.92 o 
   6   2   4        3.95       10.05     10.35 o 
   7   2   4      215.36      224.45     10.66 o 
   8   2   4     1052.22     1067.46     29.41 o 
   9   2   4        6.27        8.06      3.38 o 
  10   2   4      135.10      160.48     10.31 o 
 -12   3   4        1.58        2.98      1.93 o 
 -11   3   4        1.13        0.86      1.30 o 
 -10   3   4       96.21      102.80      6.55 o 
  -9   3   4        2.94        2.64      2.36 o 
  -8   3   4       13.95       11.50      2.20 o 
  -7   3   4      117.69      140.93      9.91 o 
  -6   3   4     1042.15     1146.12     25.67 o 
  -5   3   4       92.05      101.19      7.68 o 
  -4   3   4      116.78      129.51      7.05 o 
  -3   3   4      417.16      359.36     11.76 o 
  -2   3   4     2962.21     2864.28     20.04 o 
  -1   3   4       22.24       24.52      2.16 o 
   0   3   4     9763.92     9367.24     45.95 o 
   1   3   4      289.51      306.45      7.71 o 
   2   3   4        2.07        3.56      1.80 o 
   3   3   4       60.24       55.86      3.43 o 
   4   3   4       74.18       86.13      5.22 o 
   5   3   4       78.18       70.42      8.05 o 
   6   3   4     1171.77     1097.47     34.45 o 
   7   3   4       44.84       48.91      3.85 o 
   8   3   4       27.46       24.20      3.27 o 
   9   3   4        0.12        1.85      1.67 o 
  10   3   4        4.60        4.21      2.32 o 
 -12   4   4       12.60       11.63      3.23 o 
 -11   4   4       13.66       14.77      2.41 o 
 -10   4   4       20.55       16.13      3.02 o 
  -9   4   4       10.63       11.93      2.85 o 
  -8   4   4       21.42       24.89      3.17 o 
  -7   4   4       28.15       33.23      6.10 o 
  -6   4   4      770.47      805.65     21.98 o 
  -5   4   4       17.59        6.71      2.82 o 
  -4   4   4      162.06      144.25      7.25 o 
  -3   4   4      182.30      158.55      5.98 o 
  -2   4   4      902.54      802.46     16.78 o 
  -1   4   4     2490.66     2312.57     22.20 o 
   0   4   4      179.44      179.26      5.70 o 
   1   4   4     1207.78     1225.40     27.66 o 
   2   4   4      492.84      407.51     16.46 o 
   3   4   4      473.98      504.36     18.84 o 
   4   4   4      154.89      100.13      6.51 o 
   5   4   4        3.90        6.96      4.60 o 
   6   4   4       15.25       18.87      7.61 o 
   7   4   4       82.39       80.49      5.21 o 
   8   4   4        3.05        3.57      2.06 o 
   9   4   4        0.43       -1.86      1.90 o 
  10   4   4        0.94        2.46      1.88 o 
 -11   5   4        1.62        2.78      2.33 o 
 -10   5   4      150.40      138.45      8.62 o 
  -9   5   4       51.15       33.91      4.51 o 
  -8   5   4        1.55        0.13      1.87 o 
  -7   5   4       63.95       47.76      7.02 o 
  -6   5   4      734.24      823.76     23.60 o 
  -5   5   4     1623.86     1678.91     45.47 o 
  -4   5   4     1027.06     1038.31     38.84 o 
  -3   5   4       96.23       75.90      5.30 o 
  -2   5   4      442.09      453.64     12.23 o 
  -1   5   4       19.79       21.72      2.54 o 
   0   5   4      373.83      381.64      9.38 o 
   1   5   4      546.92      520.16     24.77 o 
   2   5   4       12.30       23.30      7.03 o 
   3   5   4     6641.17     7049.76     62.64 o 
   4   5   4        0.02        2.96      1.84 o 
   5   5   4      148.57      137.08     17.86 o 
   6   5   4      318.71      331.62     10.19 o 
   7   5   4        0.64       -0.23      1.90 o 
   8   5   4        8.23       11.08      2.94 o 
   9   5   4       12.25        8.02      2.24 o 
  10   5   4       61.56       58.00      5.38 o 
 -11   6   4       34.36       39.70      4.94 o 
 -10   6   4       32.29       31.86      3.55 o 
  -9   6   4       28.70       37.48      3.99 o 
  -8   6   4       30.84       27.51      4.03 o 
  -7   6   4      169.31      156.62      7.83 o 
  -6   6   4      187.55      224.94     17.24 o 
  -5   6   4       35.87       22.58      3.86 o 
  -4   6   4      225.18      230.16     22.20 o 
  -3   6   4        9.21       17.04      3.14 o 
  -2   6   4      698.25      786.03     15.28 o 
  -1   6   4     2002.82     2284.82     26.04 o 
   0   6   4      382.36      400.01     15.91 o 
   1   6   4       30.81       31.48      7.02 o 
   2   6   4       66.43       56.11      6.90 o 
   3   6   4       17.60        8.69      1.96 o 
   4   6   4        6.50        5.87      1.91 o 
   5   6   4       89.96       66.32     11.37 o 
   6   6   4       28.46       25.75      3.07 o 
   7   6   4      432.03      416.01     15.02 o 
   8   6   4        0.10        2.13      1.97 o 
   9   6   4       18.60       28.77      3.73 o 
  10   6   4        0.27       -1.00      1.61 o 
 -11   7   4        0.65        1.21      2.16 o 
 -10   7   4       11.01       10.91      2.53 o 
  -9   7   4        2.52        1.13      1.82 o 
  -8   7   4        5.89        1.64      1.70 o 
  -7   7   4      237.50      217.64      9.40 o 
  -6   7   4        0.34        4.34      2.67 o 
  -5   7   4      613.71      683.32     22.08 o 
  -4   7   4       14.41        9.88      3.70 o 
  -3   7   4      585.20      646.25     18.49 o 
  -2   7   4       13.05        7.47      2.60 o 
  -1   7   4      228.80      225.88      8.85 o 
   0   7   4       45.05       60.61     10.25 o 
   1   7   4      122.63      163.49      9.43 o 
   2   7   4        1.65        0.01      2.18 o 
   3   7   4       93.85       75.40      6.19 o 
   4   7   4        0.09        0.54      1.74 o 
   5   7   4      302.19      308.96     11.44 o 
   6   7   4        1.87       -0.41      1.87 o 
   7   7   4       27.22       30.35      5.16 o 
   8   7   4        0.42        1.53      2.42 o 
   9   7   4        0.08        1.07      1.74 o 
 -10   8   4       54.71       57.50      4.11 o 
  -9   8   4       45.88       52.29      5.17 o 
  -8   8   4       10.37        9.17      2.48 o 
  -7   8   4       65.39       47.52      6.14 o 
  -5   8   4      265.13      263.49     22.53 o 
  -4   8   4        5.23       10.92      3.72 o 
  -3   8   4      107.19      103.30      7.99 o 
  -2   8   4      160.06      147.70     11.31 o 
  -1   8   4     3463.31     3812.23     58.55 o 
   0   8   4       12.28        9.89      6.23 o 
   1   8   4      450.39      504.77     18.41 o 
   2   8   4       48.17       43.60      5.97 o 
   3   8   4      493.35      389.47     14.62 o 
   4   8   4       78.73       61.04      4.88 o 
   5   8   4      793.15      773.99     18.65 o 
   7   8   4      266.98      260.81     14.78 o 
   8   8   4        3.50        8.01      4.20 o 
   9   8   4       33.94       36.56      4.68 o 
 -10   9   4        5.23        2.23      1.03 o 
  -9   9   4        7.37        7.75      1.89 o 
  -8   9   4       20.96       17.99      3.34 o 
  -7   9   4       41.99       32.64      5.23 o 
  -5   9   4     1269.90     1222.47     41.38 o 
  -4   9   4      351.41      365.90     28.11 o 
  -3   9   4       11.25       15.32      4.32 o 
  -2   9   4        5.08       10.32      6.01 o 
  -1   9   4       97.17       93.41     13.80 o 
   0   9   4      238.62      216.67     11.86 o 
   1   9   4      347.55      378.93     19.47 o 
   2   9   4       47.54       42.91      5.64 o 
   3   9   4     2236.66     2120.14     28.55 o 
   4   9   4      318.56      331.61     11.22 o 
   5   9   4      580.15      594.68     16.68 o 
   7   9   4        0.80        2.16      2.23 o 
   8   9   4        1.47        3.64      2.17 o 
   9   9   4       84.99       77.59      8.38 o 
  -9  10   4       10.64        7.09      1.57 o 
  -8  10   4        2.98        3.86      4.05 o 
  -7  10   4       74.14       79.05      6.50 o 
  -5  10   4      423.07      447.64     26.30 o 
  -4  10   4     1522.57     1536.02     64.81 o 
  -3  10   4       54.04       61.30      5.77 o 
  -2  10   4       43.05       50.69     11.30 o 
  -1  10   4      170.47      156.21     18.97 o 
   0  10   4       46.84       42.44      9.41 o 
   1  10   4        2.27        5.15      1.69 o 
   2  10   4       16.96       16.12      2.46 o 
   3  10   4     1151.88     1078.85     24.43 o 
   4  10   4      245.23      226.43      9.35 o 
   5  10   4      270.76      254.05     14.63 o 
   7  10   4       10.78       11.97      3.19 o 
   8  10   4       13.32       13.30      4.03 o 
  -9  11   4        7.28        9.63      2.07 o 
  -8  11   4       20.80       19.22      2.96 o 
  -7  11   4      120.48      100.69     10.45 o 
  -5  11   4      281.60      285.27     15.24 o 
  -4  11   4     1221.04     1238.97     35.01 o 
  -3  11   4      128.51      117.87      8.16 o 
  -2  11   4        0.00        0.58      2.19 o 
  -1  11   4       75.17       86.00      7.08 o 
   0  11   4      186.49      195.57     10.41 o 
   1  11   4       42.48       43.98      5.16 o 
   2  11   4      329.70      310.57     17.73 o 
   3  11   4      149.80      161.21     12.29 o 
   4  11   4      435.82      464.43     34.84 o 
   5  11   4      122.82      124.50      9.99 o 
   6  11   4        6.56        4.15      2.79 o 
   7  11   4       51.38       54.06      8.33 o 
   8  11   4        0.44        0.53      2.24 o 
  -8  12   4       31.83       45.67      5.63 o 
  -7  12   4        1.65        0.63      1.58 o 
  -6  12   4       38.37       39.88      5.78 o 
  -5  12   4       45.16       47.89      6.64 o 
  -4  12   4      662.75      649.12     22.72 o 
  -3  12   4      142.21      154.84     10.79 o 
  -2  12   4       36.52       32.46      5.46 o 
  -1  12   4        1.56       -0.38      1.67 o 
   0  12   4      166.06      142.35     14.14 o 
   1  12   4       15.60       20.41      4.65 o 
   2  12   4       92.53       91.38      8.66 o 
   3  12   4      181.45      190.18     12.01 o 
   4  12   4       24.64       22.35      6.74 o 
   5  12   4        0.58        7.05      4.04 o 
   6  12   4       23.83       27.63      6.21 o 
   7  12   4       17.96       16.06      4.84 o 
  -7  13   4        1.68        1.37      1.88 o 
  -6  13   4       85.81       84.36      7.35 o 
  -5  13   4       11.64       12.59      3.54 o 
  -4  13   4        2.07        0.88      4.22 o 
  -3  13   4        0.13        0.59      1.96 o 
  -2  13   4       69.63       48.22      6.16 o 
  -1  13   4      145.80      153.87     10.74 o 
   0  13   4      536.47      477.79     18.62 o 
   1  13   4        0.12        3.81      2.74 o 
   2  13   4      226.70      221.63     12.93 o 
   3  13   4       83.60       74.87      7.49 o 
   4  13   4        1.25        6.56      3.74 o 
   5  13   4       10.52        8.08      3.36 o 
   6  13   4       93.15      106.85     10.00 o 
  -6  14   4      121.37      143.27     11.33 o 
  -5  14   4       28.80       26.58      4.19 o 
  -4  14   4        7.33        8.74      3.59 o 
  -3  14   4        1.32        0.65      1.89 o 
  -2  14   4       61.75       63.42      7.97 o 
  -1  14   4       65.37       64.35      8.55 o 
   0  14   4       75.72       63.98     14.79 o 
   1  14   4       14.04       10.38      4.34 o 
   2  14   4      167.19      177.91      8.83 o 
   3  14   4        0.01       -3.01      3.01 o 
   4  14   4       22.65       20.25      3.26 o 
   5  14   4        0.12        2.45      3.06 o 
  -5  15   4        0.94        0.05      1.13 o 
  -4  15   4        2.23        7.75      2.34 o 
  -3  15   4        2.30        3.84      2.09 o 
  -2  15   4      114.97      105.81      8.40 o 
  -1  15   4       11.06       11.41      4.11 o 
   0  15   4        4.17        9.29      3.93 o 
   1  15   4        5.02        8.51      3.84 o 
   2  15   4        8.23       12.17      3.71 o 
   3  15   4        4.01        3.91      2.92 o 
  -2  16   4       47.89       50.33      6.78 o 
  -1  16   4        6.01        4.27      1.83 o 
   0  16   4        1.37       -0.22      1.84 o 
   1  16   4        1.50       -0.60      2.12 o 
 -12   1   5        0.50       -3.00      3.00 o 
 -11   1   5       40.16       36.84      5.32 o 
 -10   1   5      290.65      309.22     12.90 o 
  -9   1   5     1905.78     1861.54     33.52 o 
  -8   1   5      165.28      151.71      6.29 o 
  -7   1   5      739.84      753.32     19.32 o 
  -6   1   5     1919.67     1919.95     26.24 o 
  -5   1   5     1737.65     1792.43     25.00 o 
  -4   1   5      561.59      596.57     11.49 o 
  -3   1   5     5505.74     5289.11     41.92 o 
  -2   1   5     1153.42     1059.85     16.11 o 
  -1   1   5    40019.20    38870.98    151.27 o 
   0   1   5        4.32        2.93      1.12 o 
   1   1   5     2530.46     2102.16     26.86 o 
   2   1   5      519.80      480.64      8.55 o 
   3   1   5      272.91      334.62     12.89 o 
   4   1   5       88.12       78.90      5.24 o 
   5   1   5      103.82       94.69      7.58 o 
   6   1   5      120.50      112.80     11.20 o 
   7   1   5     2233.17     2097.44     31.68 o 
   8   1   5      109.76      109.35      9.71 o 
   9   1   5        2.07        2.38      2.63 o 
  10   1   5        1.28        8.59      2.87 o 
 -12   2   5       12.16        7.09      3.05 o 
 -11   2   5       83.67       81.88      9.42 o 
 -10   2   5        0.95        2.57      2.90 o 
  -9   2   5      322.75      305.23     11.14 o 
  -8   2   5       11.22        7.15      1.73 o 
  -7   2   5      546.62      533.44     18.98 o 
  -6   2   5     1109.45     1110.92     35.78 o 
  -5   2   5     5146.22     5201.87     48.81 o 
  -4   2   5      319.61      375.37     11.63 o 
  -3   2   5     2239.89     2072.57     39.37 o 
  -2   2   5      140.15      148.15      7.78 o 
  -1   2   5    27405.82    27805.17    123.04 o 
   0   2   5     5792.86     5429.45     32.38 o 
   1   2   5     5316.63     5247.28     64.65 o 
   2   2   5      536.33      556.73     10.08 o 
   3   2   5     9442.06     9817.32     57.28 o 
   4   2   5      184.32      205.98      8.83 o 
   5   2   5       11.14       28.77      4.68 o 
   6   2   5        0.02        1.04      3.64 o 
   7   2   5      540.90      552.35     15.42 o 
   8   2   5      233.41      247.38     14.32 o 
   9   2   5       98.29       96.87      8.79 o 
  10   2   5       12.72       16.98      3.77 o 
 -12   3   5        7.27        7.55      1.89 o 
 -11   3   5       26.85       28.76      3.82 o 
 -10   3   5       28.21       34.00      7.18 o 
  -9   3   5      112.81      112.70      7.11 o 
  -8   3   5      247.09      215.13     10.71 o 
  -7   3   5      168.66      125.89      9.29 o 
  -6   3   5      217.58      254.69     12.11 o 
  -5   3   5        2.35        3.77      2.18 o 
  -4   3   5     1166.65     1242.89     34.27 o 
  -3   3   5      321.11      284.77     17.61 o 
  -2   3   5     2874.31     2698.95     28.56 o 
  -1   3   5     3704.80     3729.93     32.20 o 
   0   3   5     2160.53     1961.50     28.05 o 
   1   3   5      150.25       98.47      6.00 o 
   2   3   5       88.42      116.33      6.86 o 
   3   3   5        0.25        0.80      1.49 o 
   4   3   5      387.16      418.89     15.56 o 
   5   3   5        2.10        1.95      1.98 o 
   6   3   5      150.43      183.59     21.16 o 
   7   3   5      138.87      137.47      6.80 o 
   8   3   5      162.26      167.30      9.52 o 
   9   3   5        0.57        4.86      1.99 o 
  10   3   5        0.10        3.46      7.30 o 
 -12   4   5        0.84        1.62      1.71 o 
 -11   4   5       10.71        7.06      1.79 o 
 -10   4   5       70.48       60.05      4.91 o 
  -9   4   5        0.21        0.17      2.31 o 
  -8   4   5       11.94        8.25      2.18 o 
  -7   4   5       94.38       83.09     13.71 o 
  -6   4   5      168.24      160.45     12.74 o 
  -5   4   5        0.73        1.91      2.48 o 
  -4   4   5     1498.26     1507.54     58.77 o 
  -3   4   5      448.24      406.79     10.29 o 
  -2   4   5      103.94      111.25      5.00 o 
  -1   4   5      148.36      172.74      5.57 o 
   0   4   5     5939.85     6066.53     44.49 o 
   1   4   5      423.28      415.13     12.60 o 
   2   4   5       85.93       65.14      7.04 o 
   3   4   5      294.85      357.31     12.12 o 
   4   4   5      330.13      272.16     10.98 o 
   5   4   5      167.08      159.99     12.97 o 
   6   4   5        0.81       -0.21      1.47 o 
   7   4   5        5.43        4.71      1.89 o 
   8   4   5       58.36       57.76      4.81 o 
   9   4   5       70.00       82.34      6.72 o 
  10   4   5       43.75       43.20      4.58 o 
 -11   5   5        2.64        3.16      2.02 o 
 -10   5   5       22.37       16.21      2.58 o 
  -9   5   5       51.73       49.52      4.60 o 
  -8   5   5      206.52      193.14      8.03 o 
  -7   5   5        2.36        7.84      4.25 o 
  -6   5   5      159.77      135.50     12.02 o 
  -5   5   5       12.12        7.28      3.09 o 
  -4   5   5      864.89      835.43     19.13 o 
  -3   5   5        1.59        1.55      1.28 o 
  -2   5   5      622.26      711.86     16.44 o 
  -1   5   5      713.36      767.44     14.39 o 
   0   5   5      917.77      937.03     16.74 o 
   1   5   5      185.04      175.26     11.37 o 
   2   5   5      814.73      809.28     40.46 o 
   3   5   5      435.53      465.71     16.71 o 
   4   5   5        0.34        3.93      1.94 o 
   5   5   5        7.62       12.44      5.79 o 
   6   5   5       20.63       17.56      3.43 o 
   7   5   5        8.07       10.78      3.01 o 
   8   5   5       34.90       38.73      4.53 o 
   9   5   5       14.92       18.90      2.94 o 
  10   5   5      149.31      139.71     16.40 o 
 -11   6   5        5.41        3.75      1.45 o 
 -10   6   5      253.95      237.59      9.40 o 
  -9   6   5       86.10       97.78      8.36 o 
  -8   6   5        1.07        4.43      2.36 o 
  -7   6   5       25.59       17.02      2.59 o 
  -6   6   5      390.77      394.42     20.93 o 
  -5   6   5        1.20        5.00     10.58 o 
  -4   6   5      660.01      699.63     23.07 o 
  -3   6   5       20.49       28.83      3.18 o 
  -2   6   5      334.03      359.45     12.52 o 
  -1   6   5       84.94       89.74      5.44 o 
   0   6   5      110.02       87.44      6.55 o 
   1   6   5       64.67       80.31     11.30 o 
   2   6   5      335.18      379.41     17.85 o 
   3   6   5      115.04      109.96      7.19 o 
   4   6   5       13.76       23.70      3.75 o 
   5   6   5       97.02       92.44      6.74 o 
   6   6   5       15.55        7.72      1.92 o 
   7   6   5       16.69       14.90      5.54 o 
   8   6   5      110.26      110.04      9.26 o 
   9   6   5        9.22        9.24      2.11 o 
 -11   7   5        0.81       -0.54      1.43 o 
 -10   7   5       47.66       41.55      4.43 o 
  -9   7   5       12.16       13.04      2.88 o 
  -8   7   5      181.67      191.40     10.02 o 
  -7   7   5        9.16        8.84      3.44 o 
  -6   7   5        8.25       13.22      3.45 o 
  -5   7   5       71.84       70.14      8.97 o 
  -4   7   5     1029.65     1092.52     44.76 o 
  -3   7   5      175.00      205.03     10.44 o 
  -2   7   5       50.71       29.97      4.02 o 
  -1   7   5       36.35       36.10      4.55 o 
   0   7   5      963.64     1073.58     29.89 o 
   1   7   5      127.33      126.93     10.64 o 
   2   7   5     1158.68     1202.45     36.75 o 
   3   7   5        0.84        0.76      2.16 o 
   4   7   5     1613.15     1499.89     34.36 o 
   5   7   5        0.22       -1.10      1.60 o 
   6   7   5       15.11        9.64      2.54 o 
   7   7   5       12.12        6.56      2.87 o 
   8   7   5       14.15        8.37      2.95 o 
   9   7   5        0.01        0.48      1.75 o 
 -10   8   5       49.10       41.18      4.15 o 
  -9   8   5        8.93        8.87      2.31 o 
  -8   8   5       43.87       41.97      4.77 o 
  -7   8   5       17.54       19.01      5.98 o 
  -4   8   5      151.01      153.29     17.68 o 
  -3   8   5       24.88       25.72      5.47 o 
  -2   8   5     3572.00     3697.09     84.30 o 
  -1   8   5        0.79       -1.38      2.50 o 
   0   8   5      777.23      727.09     26.31 o 
   1   8   5       15.91       14.55      3.10 o 
   2   8   5      161.20      160.90     10.73 o 
   3   8   5      124.50      112.56      9.36 o 
   4   8   5      113.74      119.98      6.25 o 
   5   8   5       38.90       27.22      3.88 o 
   7   8   5        3.50        2.17      2.50 o 
   8   8   5       41.50       36.84      5.43 o 
   9   8   5       13.41       12.36      3.58 o 
 -10   9   5        8.09        5.77      1.44 o 
  -9   9   5        1.82       -0.64      1.43 o 
  -8   9   5       20.62       19.15      4.13 o 
  -7   9   5       34.59       40.70      5.94 o 
  -5   9   5      437.87      482.72     26.71 o 
  -3   9   5      368.38      363.44     19.25 o 
  -2   9   5      204.46      200.73     20.71 o 
  -1   9   5        0.47        2.51      3.81 o 
   0   9   5        1.26        3.00      2.05 o 
   1   9   5        5.61       10.05      3.96 o 
   2   9   5      425.55      411.86     17.90 o 
   3   9   5       13.74       14.31      2.47 o 
   4   9   5      221.19      223.92      9.34 o 
   5   9   5      181.73      166.25      9.79 o 
   7   9   5        0.13        0.23      2.24 o 
   8   9   5       55.60       68.93      9.00 o 
  -9  10   5        6.53        3.19      1.69 o 
  -8  10   5        2.38        4.10      3.02 o 
  -7  10   5      133.86      127.61      9.96 o 
  -5  10   5       11.96       13.94      5.00 o 
  -4  10   5      143.75      126.21      7.83 o 
  -3  10   5        2.96        2.59      2.56 o 
  -2  10   5      218.44      200.17     13.01 o 
  -1  10   5      117.62      109.56      9.93 o 
   0  10   5       60.43       61.93      7.39 o 
   1  10   5      135.90      155.74      7.24 o 
   2  10   5       76.54       64.24      4.65 o 
   3  10   5       10.19        8.10      3.42 o 
   4  10   5      117.08      108.02      7.89 o 
   5  10   5       21.14       22.32      6.99 o 
   7  10   5        0.64       -0.51      2.62 o 
   8  10   5       22.44       29.99      3.89 o 
  -9  11   5        2.69        0.98      1.14 o 
  -8  11   5       45.09       42.41     10.07 o 
  -7  11   5      241.38      245.47     13.50 o 
  -5  11   5        9.76       13.79      3.73 o 
  -4  11   5        2.67        1.75      2.22 o 
  -3  11   5      100.52       97.77      7.49 o 
  -2  11   5       88.81       70.90      6.28 o 
  -1  11   5      107.04      105.44      6.55 o 
   0  11   5      102.15       96.61      7.22 o 
   1  11   5      359.78      352.65     12.23 o 
   2  11   5      606.09      619.52     14.08 o 
   3  11   5      101.74      114.64      7.83 o 
   4  11   5      101.68       84.94     12.22 o 
   5  11   5        1.21       -1.24      2.91 o 
   6  11   5       65.51       64.52      9.64 o 
   7  11   5        9.66       13.21      3.01 o 
  -8  12   5       17.27       21.31      3.59 o 
  -7  12   5        6.42        3.83      2.79 o 
  -6  12   5      204.26      215.24     12.68 o 
  -5  12   5      522.27      569.45     21.11 o 
  -4  12   5       52.28       61.43      5.68 o 
  -3  12   5        2.64        2.84      3.04 o 
  -2  12   5        2.39        5.51      2.72 o 
  -1  12   5       11.16        4.85      1.97 o 
   0  12   5       87.17       61.45      4.92 o 
   1  12   5      115.59      107.69      9.20 o 
   2  12   5       53.02       57.81      6.84 o 
   3  12   5     1078.81     1175.71     35.04 o 
   4  12   5       13.18        8.81      5.15 o 
   5  12   5       15.88       17.64      5.26 o 
   6  12   5       14.73       12.92      2.67 o 
  -7  13   5      224.14      266.66     11.66 o 
  -6  13   5      139.42      144.73      9.59 o 
  -5  13   5       11.58       10.29      2.66 o 
  -4  13   5       69.48       80.91      7.80 o 
  -3  13   5       22.59       26.81      3.82 o 
  -2  13   5        0.57       -0.13      2.74 o 
  -1  13   5      329.01      297.71     14.56 o 
   0  13   5       26.63       25.03      6.41 o 
   1  13   5      253.91      237.35     20.92 o 
   2  13   5       49.23       55.07      6.53 o 
   3  13   5      500.81      512.34     18.55 o 
   4  13   5        2.22        4.76      3.39 o 
   5  13   5       24.90       24.15      3.57 o 
   6  13   5       31.50       27.25      4.90 o 
  -6  14   5        8.45        5.44      2.21 o 
  -5  14   5        7.96       10.58      2.83 o 
  -4  14   5        0.00        2.11      2.06 o 
  -3  14   5       63.11       61.04      5.68 o 
  -2  14   5       24.61       21.53      4.04 o 
  -1  14   5        4.50        5.52      2.38 o 
   0  14   5        0.81       -0.58      3.30 o 
   1  14   5       72.30       79.53      7.26 o 
   2  14   5        2.71        1.39      1.88 o 
   3  14   5        0.04       -2.22      2.22 o 
   4  14   5       24.66       22.48      3.42 o 
  -5  15   5        9.66       18.45      3.60 o 
  -4  15   5        0.15        3.87      2.16 o 
  -3  15   5       88.97      112.36      7.78 o 
  -2  15   5        6.46        5.96      1.76 o 
  -1  15   5        0.57       -1.30      2.57 o 
   0  15   5        0.10        0.39      2.36 o 
   1  15   5       72.64       79.80      9.59 o 
   2  15   5        4.49        4.90      2.56 o 
   3  15   5       12.95       10.87      3.56 o 
  -2  16   5        4.60        0.14      2.06 o 
  -1  16   5       62.13       64.04      5.13 o 
   0  16   5        1.52        5.03      2.76 o 
 -12   0   6      180.57      169.65     13.94 o 
 -11   0   6      191.52      163.85     14.93 o 
 -10   0   6      445.59      457.40     26.66 o 
  -9   0   6      566.04      530.27     21.74 o 
  -8   0   6     3707.28     3436.55     50.07 o 
  -7   0   6        0.34        3.02      3.00 o 
  -6   0   6     2212.70     2212.09     36.03 o 
  -5   0   6       28.32       14.33      3.40 o 
  -4   0   6        0.10       13.09      3.46 o 
  -3   0   6     1115.53     1025.99     22.10 o 
  -2   0   6     6817.84     6542.18     51.77 o 
  -1   0   6     1161.01     1120.01     18.11 o 
   0   0   6    19330.19    18454.74    124.84 o 
   1   0   6      446.08      434.10     13.27 o 
   2   0   6      128.06      192.72      8.88 o 
   3   0   6        1.77        3.28      2.77 o 
   4   0   6     2094.45     1904.08     38.07 o 
   5   0   6        0.90       -0.70      1.87 o 
   6   0   6       11.04       12.04      4.18 o 
   7   0   6       54.44       56.82      7.63 o 
   8   0   6      201.73      214.39     19.08 o 
   9   0   6        9.64        5.64      4.63 o 
  10   0   6      150.33      151.17     12.96 o 
 -12   1   6        8.75        8.21      2.61 o 
 -11   1   6       59.59       67.92      6.87 o 
 -10   1   6       64.51       53.87      6.63 o 
  -9   1   6       20.00       13.90      3.15 o 
  -8   1   6        1.23        1.68      1.53 o 
  -7   1   6      198.24      189.80     11.48 o 
  -6   1   6        5.61       12.64      2.60 o 
  -5   1   6      631.20      637.90     13.57 o 
  -4   1   6      133.10      121.24      5.35 o 
  -3   1   6      649.48      639.20     16.82 o 
  -2   1   6      248.21      218.51      7.90 o 
  -1   1   6       41.07       54.47      3.93 o 
   0   1   6     1643.78     1453.14     24.53 o 
   1   1   6      672.25      682.30      9.49 o 
   2   1   6     2011.87     2126.52     27.71 o 
   3   1   6      463.20      489.57     13.84 o 
   4   1   6      294.82      371.94     12.21 o 
   5   1   6        1.68        0.84      1.43 o 
   6   1   6       15.25       17.62      3.39 o 
   7   1   6       47.07       34.61      4.74 o 
   8   1   6      101.90      112.89     13.53 o 
   9   1   6        8.40       11.60      4.63 o 
  10   1   6       15.64       19.26      3.60 o 
 -12   2   6       19.30       20.09      3.39 o 
 -11   2   6        0.27        1.71      2.20 o 
 -10   2   6      480.46      491.94     16.40 o 
  -9   2   6       64.29       59.61      5.75 o 
  -8   2   6        0.64        0.59      1.62 o 
  -7   2   6       16.15       20.81      5.81 o 
  -6   2   6     3327.37     3358.76     57.47 o 
  -5   2   6      987.86     1069.35     22.43 o 
  -4   2   6        9.20       42.76      5.57 o 
  -3   2   6      803.86      801.05     20.43 o 
  -2   2   6     1920.86     1771.94     22.55 o 
  -1   2   6      126.10      165.16      6.82 o 
   0   2   6     5099.56     5335.75     97.99 o 
   1   2   6      443.80      426.71      9.48 o 
   2   2   6        2.96        7.23      3.61 o 
   3   2   6      836.57      952.29     18.42 o 
   4   2   6      920.30     1015.40     23.90 o 
   5   2   6      120.20      115.95      9.09 o 
   6   2   6      176.02      195.03      8.96 o 
   7   2   6       28.52       22.16      3.36 o 
   8   2   6      105.18      104.57      9.26 o 
   9   2   6        1.65       -0.88      2.59 o 
  10   2   6        8.36       15.13      3.23 o 
 -12   3   6       12.73        9.02      2.46 o 
 -11   3   6       54.02       67.09      8.74 o 
 -10   3   6      218.62      243.09      9.90 o 
  -9   3   6        2.31        1.10      1.88 o 
  -8   3   6       61.53       57.26      4.94 o 
  -7   3   6       24.05       14.47      4.41 o 
  -6   3   6       75.63       80.64      9.63 o 
  -5   3   6      260.41      283.36     15.40 o 
  -4   3   6      697.23      758.91     23.10 o 
  -3   3   6     1506.01     1398.54     50.50 o 
  -2   3   6     1047.73     1184.34     20.02 o 
  -1   3   6      823.56      806.97     13.44 o 
   0   3   6     1466.92     1458.70     28.90 o 
   1   3   6      619.36      554.18     18.19 o 
   2   3   6      440.83      474.67     14.69 o 
   3   3   6      294.35      290.28     10.75 o 
   4   3   6      149.66      172.94     10.49 o 
   5   3   6       81.59       64.19      5.94 o 
   6   3   6      132.96      154.67      8.82 o 
   7   3   6       52.90       54.28      5.03 o 
   8   3   6      266.52      272.31     13.65 o 
   9   3   6       17.27       15.87      3.67 o 
  10   3   6      103.76      113.23      8.86 o 
 -12   4   6        2.40        0.86      1.03 o 
 -11   4   6       23.07       31.87      4.69 o 
 -10   4   6       10.15        5.24      1.84 o 
  -9   4   6        4.67        3.00      1.74 o 
  -8   4   6      233.03      201.77      8.21 o 
  -7   4   6       77.13       93.52     14.78 o 
  -6   4   6        0.43        2.06      2.61 o 
  -5   4   6        3.52       15.44      3.23 o 
  -4   4   6      120.36      136.45      9.90 o 
  -3   4   6      159.87      117.31      8.71 o 
  -2   4   6       70.45       61.13      4.92 o 
  -1   4   6     2912.78     2977.73     24.35 o 
   0   4   6     2384.07     2654.96     26.71 o 
   1   4   6      546.43      565.73     15.35 o 
   2   4   6      202.07      209.34     10.48 o 
   3   4   6      544.15      603.56     16.36 o 
   4   4   6       20.52       28.53      4.75 o 
   5   4   6        1.36       -0.85      3.82 o 
   6   4   6       23.85       18.97      2.55 o 
   7   4   6      109.59      114.05      6.67 o 
   8   4   6       36.22       26.91      3.31 o 
   9   4   6       57.76       51.61      5.91 o 
  10   4   6       68.92       69.16      5.16 o 
 -11   5   6        6.46        3.29      2.38 o 
 -10   5   6        1.97        0.44      1.61 o 
  -9   5   6        0.87        2.16      1.88 o 
  -8   5   6       43.26       42.40      3.82 o 
  -7   5   6        5.18        8.70      6.29 o 
  -6   5   6       76.49       66.31      8.75 o 
  -5   5   6      513.47      607.79     24.01 o 
  -4   5   6        1.21        2.56      1.99 o 
  -3   5   6     1369.72     1544.89     26.89 o 
  -2   5   6        1.95        5.53      2.20 o 
  -1   5   6     5283.48     6033.55     43.49 o 
   0   5   6      171.90      191.08      9.67 o 
   1   5   6      388.42      407.67     14.07 o 
   2   5   6      114.82      109.37      7.93 o 
   3   5   6       95.86       71.94      6.13 o 
   4   5   6        1.72        1.68      2.97 o 
   5   5   6       70.71       88.12      8.00 o 
   6   5   6       44.25       56.53      4.38 o 
   7   5   6      291.40      279.34     10.36 o 
   8   5   6        4.28        0.53      1.75 o 
   9   5   6        2.44        6.24      3.30 o 
 -11   6   6        2.58        3.04      2.28 o 
 -10   6   6        1.38        1.86      1.59 o 
  -9   6   6       75.14       83.23      6.81 o 
  -8   6   6        0.00       -0.62      1.49 o 
  -7   6   6       39.41       22.24      3.23 o 
  -6   6   6        5.65        7.89      5.62 o 
  -5   6   6      755.35      801.92     28.48 o 
  -4   6   6      217.99      228.70     20.11 o 
  -3   6   6     1611.31     1701.66     29.58 o 
  -2   6   6       22.69       19.08      3.93 o 
  -1   6   6     4954.92     5708.35     54.41 o 
   0   6   6       18.82       17.02      2.74 o 
   1   6   6     1968.98     2098.02     56.75 o 
   2   6   6        0.49       -1.73      4.16 o 
   3   6   6      531.56      521.36     18.63 o 
   4   6   6       64.00       60.66      6.88 o 
   5   6   6      862.92      866.21     20.89 o 
   6   6   6       29.61       30.45      4.01 o 
   7   6   6      534.13      516.40     28.01 o 
   8   6   6       66.11       55.18      6.31 o 
   9   6   6      109.26      106.60     10.02 o 
 -11   7   6       26.06       22.60      3.79 o 
 -10   7   6        1.83        3.48      2.00 o 
  -9   7   6       94.80      103.51      8.91 o 
  -8   7   6        5.92        6.20      2.76 o 
  -7   7   6        0.44        4.16      3.15 o 
  -6   7   6        4.33        1.74      2.54 o 
  -5   7   6       96.41      124.92     11.88 o 
  -4   7   6       22.68       24.85      7.71 o 
  -3   7   6      153.77      135.30     11.15 o 
  -2   7   6       17.01       11.14      5.64 o 
  -1   7   6      685.32      719.01     24.37 o 
   0   7   6       23.71       16.91      3.74 o 
   1   7   6        1.17        3.08      5.31 o 
   2   7   6        7.54        4.89      4.75 o 
   3   7   6        1.86        2.18      1.93 o 
   4   7   6       40.78       31.89      3.23 o 
   5   7   6      160.85      192.77      9.33 o 
   6   7   6       41.06       42.65      3.37 o 
   7   7   6       14.82       12.09      2.84 o 
   8   7   6        1.84        0.15      1.60 o 
   9   7   6       29.99       34.67      4.04 o 
 -10   8   6       19.34       17.21      2.78 o 
  -9   8   6       33.19       34.63      4.26 o 
  -8   8   6       34.67       35.50      7.83 o 
  -7   8   6       10.59       16.94      4.81 o 
  -5   8   6      697.64      630.43     29.53 o 
  -4   8   6        2.02        0.44      4.34 o 
  -3   8   6      642.39      669.07     25.48 o 
  -2   8   6        7.91        8.98      3.71 o 
  -1   8   6     2570.62     2622.39     47.28 o 
   0   8   6       27.60       34.02      6.20 o 
   1   8   6        1.39        2.30      2.13 o 
   2   8   6      120.45      116.46      8.14 o 
   3   8   6      133.07      134.27      7.20 o 
   4   8   6      143.22      144.96      6.96 o 
   5   8   6      210.40      234.16     11.52 o 
   7   8   6      258.50      293.04     14.96 o 
   8   8   6        7.72       11.95      4.21 o 
 -10   9   6        9.18        8.48      2.46 o 
  -9   9   6        0.32       -0.91      1.94 o 
  -8   9   6        0.00       -0.99      2.13 o 
  -7   9   6       23.84       20.78      6.54 o 
  -5   9   6      689.32      721.48     22.96 o 
  -4   9   6       27.53       20.08      3.06 o 
  -3   9   6      341.71      421.90     31.24 o 
  -2   9   6        5.10        1.88      4.30 o 
  -1   9   6      147.64      184.51     20.31 o 
   0   9   6       45.04       54.66      7.55 o 
   1   9   6        5.36        2.28      3.04 o 
   2   9   6      391.60      370.59     10.66 o 
   3   9   6      744.93      738.70     17.43 o 
   4   9   6       25.39       16.97      3.55 o 
   5   9   6      123.22      113.53      8.16 o 
   7   9   6      124.14      131.48     13.42 o 
   8   9   6       21.96       22.16      3.57 o 
  -9  10   6        5.32        2.05      3.06 o 
  -8  10   6       25.04       20.32      3.20 o 
  -7  10   6       22.34       27.84      7.29 o 
  -5  10   6       16.26       12.00      4.27 o 
  -4  10   6       99.19      100.57      7.10 o 
  -3  10   6      117.19      140.07      7.46 o 
  -2  10   6        0.79       -0.92      1.64 o 
  -1  10   6       58.99       57.65      5.74 o 
   0  10   6       95.83      102.37      6.75 o 
   1  10   6      208.61      187.60      7.24 o 
   2  10   6       13.06        6.70      2.10 o 
   3  10   6       47.36       41.86      4.24 o 
   4  10   6        4.08        5.27      3.05 o 
   5  10   6      175.15      160.89     11.69 o 
   7  10   6        7.90        7.59      2.93 o 
  -9  11   6        8.92        8.90      2.30 o 
  -8  11   6       22.86       19.99      3.70 o 
  -7  11   6      144.48      128.99      9.88 o 
  -5  11   6       28.92       31.33      5.29 o 
  -4  11   6      502.34      477.24     15.59 o 
  -3  11   6      104.96      110.45      8.09 o 
  -2  11   6      205.80      207.81      9.29 o 
  -1  11   6       78.09       68.31      6.42 o 
   0  11   6       28.52        8.43      1.81 o 
   1  11   6      151.39      161.32      7.67 o 
   2  11   6      386.26      405.09     16.75 o 
   3  11   6        2.45       -1.28      2.52 o 
   4  11   6       91.65       91.17      8.27 o 
   5  11   6       37.23       34.97      5.07 o 
   6  11   6       51.04       50.48      5.71 o 
   7  11   6        1.36       -0.83      1.52 o 
  -8  12   6        8.32        6.20      2.15 o 
  -7  12   6      377.68      382.30     32.56 o 
  -6  12   6        0.04        2.23      2.32 o 
  -5  12   6      320.75      318.80     15.75 o 
  -4  12   6      289.06      303.59     15.41 o 
  -3  12   6        2.65        1.39      2.13 o 
  -2  12   6      686.12      639.07     34.57 o 
  -1  12   6        3.44        1.83      2.89 o 
   0  12   6      144.30      107.86      7.54 o 
   1  12   6      313.43      302.41     15.37 o 
   2  12   6       11.19       16.69      3.71 o 
   3  12   6      322.03      340.44     23.35 o 
   4  12   6       31.74       31.60      4.95 o 
   5  12   6        2.41        4.41      2.42 o 
   6  12   6       36.57       34.44      7.14 o 
  -7  13   6      231.49      270.20     11.64 o 
  -6  13   6       11.24       11.37      3.02 o 
  -5  13   6       98.76       98.29     12.41 o 
  -4  13   6        4.38        5.34      2.77 o 
  -3  13   6        0.90        2.44      1.55 o 
  -2  13   6      131.11      125.67      9.45 o 
  -1  13   6       22.56       13.02      5.10 o 
   0  13   6       37.76       41.29      5.61 o 
   1  13   6      312.51      310.28     15.13 o 
   2  13   6       62.09       73.84      7.40 o 
   3  13   6       37.76       34.56      5.28 o 
   4  13   6       18.37       14.87      3.04 o 
   5  13   6       34.95       39.45      6.49 o 
  -6  14   6       36.80       41.61      5.93 o 
  -5  14   6       29.61       36.15      5.28 o 
  -4  14   6        9.23       11.23      3.12 o 
  -3  14   6        1.58        5.03      2.32 o 
  -2  14   6       20.72       17.86      3.54 o 
  -1  14   6        7.66       11.49      4.65 o 
   0  14   6       67.92       83.43     10.87 o 
   1  14   6       26.15       17.06      3.53 o 
   2  14   6       75.92       84.79      7.20 o 
   3  14   6       20.84       22.63      4.89 o 
   4  14   6        8.20       10.73      2.23 o 
  -4  15   6        0.18        1.05      1.39 o 
  -3  15   6        0.11       -2.26      2.26 o 
  -2  15   6        7.09        5.82      2.32 o 
  -1  15   6        6.37        6.44      3.42 o 
   0  15   6        0.70       47.03      7.12 o 
   1  15   6        4.45        1.66      2.45 o 
   2  15   6        2.49        7.25      2.91 o 
 -12   1   7       49.47       59.09      5.81 o 
 -11   1   7       49.06       60.49      9.73 o 
 -10   1   7        0.16       -3.94      3.94 o 
  -9   1   7        2.58        2.66      2.14 o 
  -8   1   7       99.64      101.66      5.49 o 
  -7   1   7        4.88       15.97     16.30 o 
  -6   1   7      178.87      187.33     11.06 o 
  -5   1   7     1066.85     1216.29     25.60 o 
  -4   1   7       20.77       18.41      2.63 o 
  -3   1   7     1011.58      834.91     15.08 o 
  -2   1   7       43.86       35.51      2.72 o 
  -1   1   7     2552.19     2664.61     34.59 o 
   0   1   7        8.43       16.30      3.07 o 
   1   1   7      619.23      741.58     13.94 o 
   2   1   7        4.15        3.16      1.24 o 
   3   1   7     2612.09     3088.11     51.05 o 
   4   1   7       53.27       63.46      6.24 o 
   5   1   7      497.18      562.39     17.04 o 
   6   1   7        1.10        1.71      2.68 o 
   7   1   7       87.97       82.20      8.34 o 
   8   1   7        4.02        4.11      2.85 o 
   9   1   7        3.04        0.57      2.67 o 
  10   1   7        7.11       16.77      3.11 o 
 -12   2   7        1.73       -0.26      1.55 o 
 -11   2   7       80.67       81.58     10.87 o 
 -10   2   7        1.76        1.58      2.21 o 
  -9   2   7      386.41      339.75     13.61 o 
  -8   2   7        0.07       -0.66      2.22 o 
  -7   2   7      179.12      195.03     14.79 o 
  -6   2   7     1137.36     1159.88     33.73 o 
  -5   2   7        0.30        6.19      6.41 o 
  -4   2   7        6.40       15.17      4.32 o 
  -3   2   7      225.16      291.87      9.08 o 
  -2   2   7        3.05       12.16      2.18 o 
  -1   2   7      298.53      251.73      6.98 o 
   0   2   7       65.47       59.13      3.85 o 
   1   2   7      633.10      525.74     14.33 o 
   2   2   7        1.57        2.62      1.58 o 
   3   2   7       70.13       41.51      5.06 o 
   4   2   7        2.37        2.16      2.02 o 
   5   2   7      149.25      126.57     11.97 o 
   6   2   7       70.08       61.10      5.17 o 
   7   2   7      337.14      337.14     16.71 o 
   8   2   7       11.48       11.61      3.72 o 
   9   2   7       14.03       13.56      7.11 o 
  10   2   7       10.55       16.82      3.02 o 
 -12   3   7        0.53        0.10      1.37 o 
 -11   3   7       75.25       85.24      9.87 o 
 -10   3   7       91.33       90.48      6.14 o 
  -9   3   7       85.07       72.40      5.57 o 
  -8   3   7       36.87       36.88      4.06 o 
  -7   3   7      168.38      214.33     22.22 o 
  -6   3   7        0.22        2.70      2.48 o 
  -5   3   7       61.40       53.12      7.20 o 
  -4   3   7      627.86      537.03     20.14 o 
  -3   3   7      790.30      756.06     22.24 o 
  -2   3   7      202.42      178.17      8.24 o 
  -1   3   7      367.62      401.09     10.02 o 
   0   3   7     2300.80     2305.78     35.72 o 
   1   3   7      217.91      181.61     10.15 o 
   2   3   7      137.65      130.82      7.08 o 
   3   3   7     1760.84     1768.14     27.72 o 
   4   3   7      223.97      231.80     12.52 o 
   5   3   7      607.15      506.47     24.59 o 
   6   3   7       94.04       78.35      6.05 o 
   7   3   7       59.05       56.92      5.59 o 
   8   3   7       25.39       29.05      6.48 o 
   9   3   7       74.76       74.57      6.87 o 
 -12   4   7       21.60       21.98      2.51 o 
 -11   4   7       47.81       44.18      7.23 o 
 -10   4   7      185.04      200.31     10.19 o 
  -9   4   7       25.17       26.26      3.48 o 
  -8   4   7       14.71       20.11      2.67 o 
  -7   4   7        9.34        5.04      5.34 o 
  -6   4   7       11.07       14.46      4.57 o 
  -5   4   7       45.55       47.95      5.44 o 
  -4   4   7     2857.87     2981.87     48.15 o 
  -3   4   7      170.20      165.55     10.81 o 
  -2   4   7      144.02      166.39      8.35 o 
  -1   4   7     1793.80     1670.53     19.37 o 
   0   4   7        2.14        1.16      1.13 o 
   1   4   7      968.43     1085.24     20.62 o 
   2   4   7      390.68      400.12     18.28 o 
   3   4   7      203.59      180.95      9.46 o 
   4   4   7      736.72      695.33     22.67 o 
   5   4   7       31.30       28.97      3.36 o 
   6   4   7       66.21       54.04      4.95 o 
   7   4   7      178.62      181.14      9.83 o 
   8   4   7       99.38       95.55      8.38 o 
   9   4   7        0.00        0.71      1.40 o 
 -11   5   7        3.31        6.53      1.72 o 
 -10   5   7      534.76      508.50     15.70 o 
  -9   5   7       40.55       44.33      4.96 o 
  -8   5   7      481.30      405.75     11.75 o 
  -7   5   7      292.86      276.79      9.25 o 
  -6   5   7      164.57      201.34     15.02 o 
  -5   5   7      492.10      554.13     18.68 o 
  -4   5   7     1647.02     1813.91     38.82 o 
  -3   5   7       47.74       72.08      6.28 o 
  -2   5   7       76.64      100.70      9.42 o 
  -1   5   7        7.41        6.48      2.05 o 
   0   5   7     2142.58     2178.35     25.19 o 
   1   5   7      548.58      562.94     14.70 o 
   2   5   7     2137.22     2310.63     44.87 o 
   3   5   7      167.89      167.04     10.95 o 
   4   5   7      203.38      191.49     19.94 o 
   5   5   7        1.22       -1.43      3.11 o 
   6   5   7       81.09       95.86      5.69 o 
   7   5   7      101.02       91.53      5.89 o 
   8   5   7      103.80       90.79      6.16 o 
   9   5   7       21.60       30.93      3.89 o 
 -11   6   7       15.11       14.01      2.94 o 
 -10   6   7       35.20       34.40      5.10 o 
  -9   6   7        1.41       -1.01      1.54 o 
  -8   6   7      197.95      200.97     10.17 o 
  -7   6   7      123.81      106.24      7.81 o 
  -6   6   7       65.63       51.93     11.55 o 
  -5   6   7       37.25       52.10      7.90 o 
  -4   6   7        4.10        4.63      4.36 o 
  -3   6   7       75.39       85.70      7.11 o 
  -2   6   7       44.72       76.98     10.07 o 
  -1   6   7      131.25      155.84      9.76 o 
   0   6   7       51.12       50.69      4.83 o 
   1   6   7      103.37       97.77      6.60 o 
   2   6   7      135.45      139.51     11.53 o 
   3   6   7        0.31        0.60      2.90 o 
   4   6   7      313.51      349.71     11.89 o 
   5   6   7        4.92        1.40      5.18 o 
   6   6   7      317.33      309.02     12.94 o 
   7   6   7      103.25      102.00      7.76 o 
   8   6   7       43.21       35.40      6.45 o 
   9   6   7        3.87       -0.74      2.52 o 
 -11   7   7       12.87        6.72      2.14 o 
 -10   7   7        3.95        3.34      1.70 o 
  -9   7   7       36.01       42.56      5.86 o 
  -8   7   7       23.57       21.74      6.15 o 
  -7   7   7       11.61       11.10      4.01 o 
  -6   7   7      148.15      126.85     12.59 o 
  -5   7   7        1.60       -2.72      4.06 o 
  -4   7   7       83.75       84.59     13.54 o 
  -3   7   7      204.10      217.76     11.52 o 
  -2   7   7      136.53      117.35     10.53 o 
  -1   7   7      135.09      168.50     10.36 o 
   0   7   7     2044.00     2069.38     36.39 o 
   1   7   7       22.95       22.78      3.96 o 
   2   7   7       67.10       62.13      6.76 o 
   3   7   7        2.28       -2.71      2.71 o 
   4   7   7      197.73      206.25      9.48 o 
   5   7   7       18.52       20.55      3.35 o 
   7   7   7        0.96       -0.22      1.81 o 
   8   7   7       23.87       30.40      6.34 o 
 -10   8   7       15.58       13.49      2.41 o 
  -9   8   7        0.44       -0.55      2.09 o 
  -8   8   7        0.01        1.26      2.63 o 
  -7   8   7      132.67      118.03     14.11 o 
  -5   8   7      143.96      158.74     18.05 o 
  -4   8   7       62.08       56.85     11.57 o 
  -3   8   7      120.55      172.35     19.67 o 
  -2   8   7       27.47       29.86      7.27 o 
  -1   8   7       99.63      103.59      8.60 o 
   0   8   7      120.58      166.60     18.28 o 
   1   8   7        9.76        9.65      3.43 o 
   2   8   7     2470.79     2464.92     28.52 o 
   3   8   7       15.32       11.79      2.50 o 
   4   8   7      436.72      427.02     12.01 o 
   5   8   7       18.11       15.59      3.25 o 
   7   8   7        0.15        1.05      2.40 o 
   8   8   7      251.46      244.76     11.10 o 
 -10   9   7      129.43      137.87      6.79 o 
  -9   9   7        5.80        3.84      3.57 o 
  -8   9   7       79.17       93.39      9.93 o 
  -7   9   7       25.74       17.69      3.96 o 
  -5   9   7      211.81      216.05     11.33 o 
  -4   9   7      365.21      380.31     13.44 o 
  -3   9   7       49.16       47.46      5.21 o 
  -2   9   7      330.15      305.87     26.86 o 
  -1   9   7        0.31       -0.09      3.19 o 
   0   9   7        8.81        5.89      2.13 o 
   1   9   7      121.18      112.36      7.15 o 
   2   9   7      653.71      596.18     12.41 o 
   3   9   7      344.52      319.18     10.68 o 
   4   9   7      244.35      255.24     14.86 o 
   5   9   7       10.79       16.30      4.50 o 
   7   9   7        9.99       10.54      2.73 o 
   8   9   7       14.58       17.93      4.68 o 
  -9  10   7        5.51        7.14      1.93 o 
  -8  10   7       38.04       44.17      5.55 o 
  -7  10   7       45.26       45.86      9.00 o 
  -5  10   7        3.50       -0.92      2.13 o 
  -4  10   7        0.33       -0.15      1.40 o 
  -3  10   7      187.55      189.08      8.83 o 
  -2  10   7      291.36      271.10     12.39 o 
  -1  10   7        2.54       -0.93      1.83 o 
   0  10   7        3.74        5.29      2.34 o 
   1  10   7       23.16       11.74      3.48 o 
   2  10   7       79.23       81.53      5.85 o 
   3  10   7        0.45       -0.50      2.15 o 
   4  10   7       40.05       32.03      4.25 o 
   5  10   7        3.61        6.41      2.54 o 
   7  10   7       20.83       19.18      3.24 o 
  -9  11   7        7.65        6.86      2.28 o 
  -8  11   7       26.30       21.81      3.87 o 
  -7  11   7      407.47      435.89     21.90 o 
  -5  11   7      318.53      328.80     20.10 o 
  -4  11   7      471.53      456.97     14.35 o 
  -3  11   7      181.60      191.93     10.73 o 
  -2  11   7       70.14       60.46      6.19 o 
  -1  11   7        4.80        5.10      2.00 o 
   0  11   7        8.37        4.39      1.84 o 
   1  11   7      163.81      125.45      7.08 o 
   2  11   7      117.99      107.40      7.60 o 
   3  11   7       71.49       73.70      6.31 o 
   4  11   7      189.48      197.47     11.10 o 
   5  11   7       59.79       60.00      6.42 o 
   6  11   7        0.61        3.75      1.87 o 
  -8  12   7        0.24       -0.64      1.73 o 
  -7  12   7       41.63       47.17      8.36 o 
  -6  12   7       50.49       51.75      6.26 o 
  -5  12   7       39.29       49.89     11.11 o 
  -4  12   7       39.67       35.81      5.45 o 
  -3  12   7       41.34       45.89      4.77 o 
  -2  12   7       71.43       71.68      7.42 o 
  -1  12   7        0.81        4.87      1.97 o 
   0  12   7        1.67        0.91      1.86 o 
   1  12   7      166.89      150.61     10.85 o 
   2  12   7       15.02       22.92      7.08 o 
   3  12   7        3.56        8.07      2.90 o 
   4  12   7        1.22        2.12      1.58 o 
   5  12   7        0.06        0.32      3.33 o 
   6  12   7       10.47       10.60      2.39 o 
  -7  13   7        2.66        1.89      1.83 o 
  -6  13   7       43.30       42.99      7.84 o 
  -5  13   7       88.08       90.59      7.70 o 
  -4  13   7       16.02       20.66      4.09 o 
  -3  13   7        0.19       -2.19      2.19 o 
  -2  13   7       19.25       11.09      4.46 o 
  -1  13   7       32.23       25.74      7.64 o 
   0  13   7        8.06        9.27      3.03 o 
   1  13   7        2.83        6.13      2.63 o 
   2  13   7       28.23       19.52      3.92 o 
   3  13   7       71.78       67.23      6.57 o 
   4  13   7        0.27        3.88      2.62 o 
   5  13   7      120.55      150.36     11.49 o 
  -6  14   7        6.33        9.96      2.29 o 
  -5  14   7       68.63       76.89      6.42 o 
  -4  14   7       15.93       22.99      3.86 o 
  -3  14   7       45.99       36.71      4.96 o 
  -2  14   7        8.11        5.84      2.40 o 
  -1  14   7       24.01       35.45      6.95 o 
   0  14   7        2.22        1.81      2.00 o 
   1  14   7       37.93       54.08      5.78 o 
   2  14   7        0.02        1.02      1.73 o 
   3  14   7       92.44      107.10      9.81 o 
  -4  15   7        2.07        0.70      2.73 o 
  -3  15   7      150.19      214.26     14.42 o 
  -2  15   7       18.22       24.81      5.13 o 
  -1  15   7        3.44        2.34      1.49 o 
   0  15   7        1.38        6.62      3.45 o 
   1  15   7       45.93       46.38      6.99 o 
   2  15   7        0.04        2.13      2.01 o 
 -12   0   8        1.60       -1.71      2.17 o 
 -11   0   8        0.33        1.90      2.85 o 
  -9   0   8      247.50      258.07     14.26 o 
  -8   0   8      313.54      282.84     14.33 o 
  -7   0   8       30.07       18.57      6.40 o 
  -6   0   8        3.11        1.95      2.82 o 
  -5   0   8      341.57      412.68     18.83 o 
  -4   0   8       52.40       37.84      5.48 o 
  -3   0   8      432.81      399.77     17.99 o 
  -2   0   8      292.99      314.87     13.00 o 
  -1   0   8      417.18      430.64     26.46 o 
   0   0   8     4856.08     5294.07     86.83 o 
   1   0   8       47.01       53.62      5.98 o 
   2   0   8     1787.12     1778.65     41.37 o 
   3   0   8      131.26      161.09     16.23 o 
   4   0   8      724.08      621.78     35.16 o 
   5   0   8        1.20       -0.56      2.40 o 
   6   0   8        4.61       -0.72      4.13 o 
   7   0   8        0.01       -1.90      4.01 o 
   8   0   8        0.20        5.72      3.82 o 
   9   0   8        0.14        2.64      3.56 o 
 -12   1   8       37.62       35.64      4.57 o 
 -11   1   8       17.18       13.61      9.47 o 
 -10   1   8      170.03      180.83     17.62 o 
  -9   1   8        0.07       -0.38      1.97 o 
  -8   1   8      125.00      113.71      7.46 o 
  -7   1   8        1.86        0.75      2.53 o 
  -6   1   8      500.81      495.82     18.38 o 
  -5   1   8        7.46       17.60      3.51 o 
  -4   1   8     1427.34     1602.73     34.29 o 
  -3   1   8      803.19      902.80     16.54 o 
  -2   1   8      548.77      522.10     10.85 o 
  -1   1   8       36.79       44.52      3.53 o 
   0   1   8      580.57      549.71     14.90 o 
   1   1   8      189.29      191.59      8.99 o 
   2   1   8       33.45       33.37      3.95 o 
   3   1   8       14.56       15.86      5.51 o 
   4   1   8     1247.07     1292.16     51.94 o 
   5   1   8        3.29        0.69      2.16 o 
   6   1   8      672.41      663.94     25.46 o 
   7   1   8       50.22       45.14      6.53 o 
   8   1   8        5.60        4.46      2.75 o 
   9   1   8       11.00       15.55      8.04 o 
 -12   2   8       84.95       80.52      5.04 o 
 -11   2   8        0.68        2.53      2.55 o 
 -10   2   8     1022.43      988.78     36.48 o 
  -9   2   8       42.59       26.46      4.04 o 
  -8   2   8      109.94       98.61      5.74 o 
  -7   2   8       12.23       10.88      5.82 o 
  -6   2   8      276.20      288.62     17.34 o 
  -5   2   8       56.80       76.70     11.17 o 
  -4   2   8     1088.72     1227.68     23.91 o 
  -3   2   8      328.23      346.90     10.41 o 
  -2   2   8     7134.57     7496.76     68.07 o 
  -1   2   8        0.42        1.59      1.26 o 
   0   2   8       80.24       62.98      5.72 o 
   1   2   8       58.08       53.48      4.99 o 
   2   2   8      334.02      367.70     13.44 o 
   3   2   8      144.97      132.77      8.87 o 
   4   2   8      523.10      549.41     19.39 o 
   5   2   8      204.41      171.56      8.51 o 
   6   2   8      595.28      634.78     30.76 o 
   7   2   8      128.65      141.48     18.52 o 
   8   2   8      350.53      358.03     16.28 o 
   9   2   8       11.14       13.77      3.91 o 
 -12   3   8      171.46      189.82      7.57 o 
 -11   3   8       94.98      102.11      8.46 o 
 -10   3   8      148.15      133.59     10.50 o 
  -9   3   8       29.87       21.16      3.19 o 
  -8   3   8      326.70      331.09     10.55 o 
  -7   3   8       78.03       65.20     13.25 o 
  -6   3   8      259.93      324.03     18.45 o 
  -5   3   8       21.75       28.08      5.47 o 
  -4   3   8        0.79        7.14      3.28 o 
  -3   3   8      144.57      164.32     10.98 o 
  -2   3   8     3513.18     3533.25    108.17 o 
  -1   3   8       69.48       61.54      5.14 o 
   0   3   8     3313.39     3038.62     35.50 o 
   1   3   8      305.52      300.99     21.89 o 
   2   3   8      112.29      166.05      9.64 o 
   3   3   8      171.81      143.18      8.27 o 
   4   3   8       73.95       79.50      7.72 o 
   5   3   8      277.60      240.82      9.37 o 
   6   3   8      694.46      707.88     18.25 o 
   7   3   8      121.19      122.20      9.99 o 
   8   3   8       45.62       44.21      5.82 o 
   9   3   8        1.88        0.52      2.07 o 
 -11   4   8        5.20        4.14      2.16 o 
 -10   4   8        0.03        2.42      2.42 o 
  -9   4   8        2.76        4.03      2.18 o 
  -8   4   8       85.47       89.22      6.24 o 
  -7   4   8      292.95      281.97     12.58 o 
  -6   4   8      242.20      239.13     13.08 o 
  -5   4   8      352.95      315.39     14.21 o 
  -4   4   8      676.51      743.82     36.13 o 
  -3   4   8      434.84      456.22     19.60 o 
  -2   4   8        5.48        5.46      2.25 o 
  -1   4   8     1098.48     1049.30     24.31 o 
   0   4   8     1782.38     1716.39     33.75 o 
   1   4   8      175.89      155.04      9.09 o 
   2   4   8      174.98      130.46     11.05 o 
   3   4   8       69.58       68.64      6.98 o 
   4   4   8      386.56      344.91     28.57 o 
   5   4   8       48.13       41.28      3.89 o 
   6   4   8       38.70       28.20      4.17 o 
   7   4   8       93.23       87.59      8.37 o 
   8   4   8       96.95       96.59      6.46 o 
   9   4   8       20.10       19.22      3.27 o 
 -11   5   8       30.70       24.79      2.73 o 
 -10   5   8       23.65       33.19      5.15 o 
  -9   5   8       11.65       12.13      2.82 o 
  -8   5   8       84.83       61.74      5.21 o 
  -7   5   8       88.22      104.97      7.79 o 
  -6   5   8      260.04      279.86     25.76 o 
  -5   5   8      362.02      319.18     14.63 o 
  -4   5   8      128.89      116.91     10.27 o 
  -3   5   8      489.75      543.41     20.88 o 
  -2   5   8       17.04       19.41      4.08 o 
  -1   5   8        0.01        0.38      1.46 o 
   0   5   8        0.33       -0.46      2.50 o 
   1   5   8      887.05      836.64     21.99 o 
   2   5   8      369.52      363.58     19.27 o 
   3   5   8      182.60      177.58     11.66 o 
   4   5   8       43.87       64.45      7.96 o 
   5   5   8       31.56       29.56      7.17 o 
   6   5   8       19.64       16.18      3.12 o 
   7   5   8        7.99       18.80      6.47 o 
   8   5   8        5.91        1.69      1.46 o 
   9   5   8       31.92       42.88      5.57 o 
 -11   6   8        3.23        1.83      3.00 o 
 -10   6   8       49.44       60.10      6.35 o 
  -9   6   8       46.06       41.88      4.83 o 
  -8   6   8       81.12       65.86      7.27 o 
  -7   6   8       27.12       20.36      3.63 o 
  -6   6   8      525.79      489.73     20.71 o 
  -5   6   8        4.57        6.95      3.19 o 
  -4   6   8      144.22      179.19     12.99 o 
  -3   6   8      128.03      132.81      8.94 o 
  -2   6   8        7.70        8.90      3.60 o 
  -1   6   8        0.18       -1.90      2.08 o 
   0   6   8      223.40      208.73      9.86 o 
   1   6   8       23.27       17.61      3.57 o 
   2   6   8      464.53      473.51     22.93 o 
   3   6   8        0.87        1.97      2.49 o 
   4   6   8      146.16      154.49      9.53 o 
   5   6   8       22.39       30.77      5.57 o 
   6   6   8       33.93       37.28      4.86 o 
   7   6   8        6.70        4.97      2.08 o 
   8   6   8        3.85        5.66      3.04 o 
 -11   7   8        1.82       -1.26      1.26 o 
 -10   7   8        2.32        1.01      2.51 o 
  -9   7   8       37.09       33.26      7.52 o 
  -8   7   8       47.35       28.89      7.26 o 
  -7   7   8      263.53      290.08     26.61 o 
  -6   7   8      484.04      506.79     21.66 o 
  -5   7   8      110.61       87.49     14.84 o 
  -4   7   8       78.20       85.43     13.33 o 
  -3   7   8        9.16        8.56      2.83 o 
  -2   7   8       18.28       23.57      5.20 o 
  -1   7   8      858.05      853.04     26.01 o 
   0   7   8        0.39        3.13      3.06 o 
   1   7   8       44.45       43.17      7.44 o 
   2   7   8      229.51      226.66     12.95 o 
   3   7   8      602.02      674.47     21.25 o 
   4   7   8       19.59       21.12      2.97 o 
   5   7   8      108.95      131.87      8.56 o 
   7   7   8        4.06        3.44      2.39 o 
   8   7   8        0.22        0.42      1.62 o 
 -10   8   8        9.30        5.13      2.17 o 
  -9   8   8        1.57       -3.17      4.07 o 
  -8   8   8       59.35       67.19     10.18 o 
  -7   8   8       86.81       75.66     11.26 o 
  -5   8   8     1812.80     1847.38     41.22 o 
  -4   8   8       12.12       10.67      2.50 o 
  -3   8   8      320.06      396.99     20.85 o 
  -2   8   8        1.87        3.35      2.99 o 
  -1   8   8        0.90        3.35      3.43 o 
   0   8   8       20.02        6.28      4.43 o 
   1   8   8      702.90      639.82     20.23 o 
   2   8   8       34.34       30.53      3.28 o 
   3   8   8     3310.53     3156.13     51.55 o 
   4   8   8        1.50        1.73      2.67 o 
   5   8   8      606.82      643.23     22.91 o 
   7   8   8        8.06        4.90      2.30 o 
   8   8   8        0.87        3.17      1.62 o 
 -10   9   8       11.86       13.00      3.69 o 
  -9   9   8       34.21       41.20      5.24 o 
  -8   9   8        7.69        7.49      2.41 o 
  -7   9   8       12.29        9.91      2.95 o 
  -5   9   8       84.91       85.69      9.91 o 
  -4   9   8        0.48        1.77      1.91 o 
  -3   9   8      125.47      132.43      8.70 o 
  -2   9   8      134.99      123.68      8.36 o 
  -1   9   8       47.18       34.86      4.46 o 
   0   9   8       29.35       37.61      5.60 o 
   1   9   8      203.61      205.93      8.45 o 
   2   9   8      366.42      349.57      9.51 o 
   3   9   8       67.15       58.04      5.75 o 
   4   9   8       35.14       35.07      4.61 o 
   5   9   8      163.38      162.10      9.79 o 
   7   9   8        1.11       -2.26      3.00 o 
  -9  10   8       16.38       15.00      2.43 o 
  -8  10   8       42.50       53.44      8.84 o 
  -7  10   8      170.36      178.95     11.45 o 
  -5  10   8       11.71        1.94      2.31 o 
  -4  10   8       58.50       61.24      8.50 o 
  -3  10   8       37.02       45.45      5.31 o 
  -2  10   8      113.34      116.88      8.36 o 
  -1  10   8       68.38       54.62      5.08 o 
   0  10   8      137.25       98.52      6.88 o 
   1  10   8        4.10        6.71      1.48 o 
   2  10   8       30.84       28.76      6.12 o 
   3  10   8      274.06      309.94     10.87 o 
   4  10   8        0.86        2.24      2.02 o 
   5  10   8       39.62       50.49      5.19 o 
   7  10   8       21.76       18.30      3.72 o 
  -9  11   8        2.27       -0.24      1.54 o 
  -8  11   8       83.29      104.31      9.60 o 
  -7  11   8       28.79       23.63      4.12 o 
  -5  11   8       74.62       91.26      6.94 o 
  -4  11   8        3.90        3.11      1.80 o 
  -3  11   8      157.96      130.85      8.20 o 
  -2  11   8       61.67       47.46      6.34 o 
  -1  11   8       26.51       28.60      4.97 o 
   0  11   8       48.40       40.28      4.81 o 
   1  11   8       82.35       79.08      6.38 o 
   2  11   8       36.46       27.00      4.71 o 
   3  11   8       24.51       23.57      4.26 o 
   4  11   8        2.76        5.86      2.14 o 
   5  11   8       29.32       25.85      3.39 o 
   6  11   8       29.87       41.42      5.21 o 
  -8  12   8        3.35        7.53      2.24 o 
  -7  12   8       18.83       13.64      3.21 o 
  -6  12   8       17.39       13.83      3.51 o 
  -5  12   8       47.50       58.23      8.74 o 
  -4  12   8        7.57        9.77      2.41 o 
  -3  12   8        0.78       -0.30      1.77 o 
  -2  12   8      234.42      189.29      9.71 o 
  -1  12   8       26.87       23.18      3.63 o 
   0  12   8       72.75       84.86      6.65 o 
   1  12   8       17.38       24.03      4.74 o 
   2  12   8      170.30      208.85     10.73 o 
   3  12   8      112.94      114.70      9.81 o 
   4  12   8        0.01       -0.07      2.45 o 
   5  12   8        1.95        3.65      1.98 o 
  -7  13   8        9.64       13.27      2.69 o 
  -6  13   8        3.14        8.28      2.49 o 
  -5  13   8        6.85        3.43      3.72 o 
  -4  13   8        0.38       -0.16      1.90 o 
  -3  13   8       11.91       12.80      3.15 o 
  -2  13   8       22.78       11.85      3.03 o 
  -1  13   8        3.72        2.03      1.96 o 
   0  13   8       45.83       42.99      6.20 o 
   1  13   8       14.72       22.80      4.26 o 
   2  13   8        5.07        5.43      2.65 o 
   3  13   8        0.18       -0.80      2.09 o 
   4  13   8        1.28        0.39      2.13 o 
  -5  14   8       17.52       21.63      3.23 o 
  -4  14   8       69.61       67.16      5.85 o 
  -3  14   8        1.22        7.60      3.88 o 
  -2  14   8       13.31       17.15      3.96 o 
  -1  14   8        0.72       -1.28      2.45 o 
   0  14   8       22.61       26.45      4.13 o 
   1  14   8        1.27        0.80      1.54 o 
   2  14   8       63.99       70.47      6.01 o 
   3  14   8        0.80        3.46      2.43 o 
  -3  15   8        8.76        5.04      2.55 o 
  -2  15   8       72.29       80.76      8.72 o 
  -1  15   8        7.26        9.84      3.32 o 
   0  15   8       72.51       76.99      8.32 o 
   1  15   8        2.30        4.73      2.72 o 
 -12   1   9        5.05        3.51      2.08 o 
 -11   1   9      183.79      170.77     11.08 o 
 -10   1   9      119.02      145.45     11.09 o 
  -9   1   9      156.39      157.25     11.60 o 
  -8   1   9      496.65      547.71     20.56 o 
  -7   1   9        0.15       -0.64      3.32 o 
  -6   1   9      682.25      701.77     22.35 o 
  -5   1   9       35.35       28.59      4.98 o 
  -4   1   9      299.27      312.20     10.96 o 
  -3   1   9      156.39      193.55      9.29 o 
  -2   1   9      356.22      352.94     12.25 o 
  -1   1   9     1072.79      948.38     24.71 o 
   0   1   9       25.66       25.93      3.87 o 
   1   1   9     2348.85     2253.78     42.15 o 
   2   1   9      324.94      316.68     16.25 o 
   3   1   9      149.47      209.76     20.10 o 
   4   1   9       90.53       68.32     12.58 o 
   5   1   9       12.21       20.21      3.34 o 
   6   1   9        4.88       -3.91      8.65 o 
   7   1   9       26.39       30.24     10.74 o 
   8   1   9        2.58        2.71      2.82 o 
   9   1   9      359.62      433.25     14.58 o 
 -12   2   9       45.24       48.89      3.87 o 
 -11   2   9      363.33      361.45     15.90 o 
 -10   2   9        5.87       13.33      3.29 o 
  -9   2   9      208.81      206.71     13.14 o 
  -8   2   9       67.42       56.48      5.97 o 
  -7   2   9       91.71      102.97     15.90 o 
  -6   2   9      561.50      649.70     26.56 o 
  -5   2   9       23.87       44.57     14.32 o 
  -4   2   9        4.43       14.00      3.11 o 
  -3   2   9     9404.19     9574.52     68.43 o 
  -2   2   9       14.68       24.75      6.59 o 
  -1   2   9     2209.92     2368.48     31.52 o 
   0   2   9      242.85      188.53     11.36 o 
   1   2   9      394.85      462.23     19.92 o 
   2   2   9        5.97        7.54      5.33 o 
   3   2   9       70.23       79.23      8.82 o 
   4   2   9        8.15       -2.29      4.03 o 
   5   2   9      669.21      658.37     19.62 o 
   6   2   9       44.86       46.50      5.00 o 
   7   2   9        7.10        4.73      4.78 o 
   8   2   9        0.07       -2.70      2.88 o 
   9   2   9        0.06        1.82      2.00 o 
 -12   3   9        0.28        0.47      1.06 o 
 -11   3   9      343.90      357.31     17.72 o 
 -10   3   9       90.35       98.16      7.21 o 
  -9   3   9       63.55       68.11      7.63 o 
  -8   3   9       68.77       61.73      5.22 o 
  -7   3   9      174.61      184.83     13.26 o 
  -6   3   9       67.19       67.09      8.82 o 
  -5   3   9        2.18        0.85      2.03 o 
  -4   3   9      563.08      523.33     24.68 o 
  -3   3   9     5117.79     4963.42    218.71 o 
  -2   3   9     1638.80     1830.48    122.44 o 
  -1   3   9     4004.23     4351.89     44.49 o 
   0   3   9      317.22      335.22     15.95 o 
   1   3   9      332.88      361.88     16.98 o 
   2   3   9       44.86       58.90      7.40 o 
   3   3   9       45.38       25.94      7.67 o 
   4   3   9       42.10       29.73      4.34 o 
   5   3   9      193.18      165.83     16.25 o 
   6   3   9      462.04      503.01     22.27 o 
   7   3   9      311.43      352.55     13.00 o 
   8   3   9      211.08      218.48     11.71 o 
   9   3   9        0.07       -0.91      1.67 o 
 -11   4   9      167.90      187.51     13.31 o 
 -10   4   9      168.13      163.45      9.03 o 
  -9   4   9        0.09       -0.45      2.04 o 
  -8   4   9      411.20      389.84     12.96 o 
  -7   4   9        9.44        9.76      2.54 o 
  -6   4   9        6.67        7.34      2.97 o 
  -5   4   9      140.42      156.43     10.43 o 
  -4   4   9      181.90      162.96     10.21 o 
  -3   4   9     5259.96     5291.92    254.39 o 
  -2   4   9       10.02        5.96      2.71 o 
  -1   4   9      726.06      835.59     17.81 o 
   0   4   9     1489.23     1531.92     24.52 o 
   1   4   9        0.61        6.22      2.32 o 
   2   4   9       47.11       36.24      6.14 o 
   3   4   9       28.81       26.32      4.62 o 
   4   4   9       30.15       39.54      5.46 o 
   5   4   9        4.93        7.15      2.08 o 
   6   4   9        8.80       10.14      1.89 o 
   7   4   9        0.80       -0.38      2.02 o 
   8   4   9       17.12       16.93      2.64 o 
 -11   5   9       30.68       29.10      3.47 o 
 -10   5   9       29.56       31.40      4.96 o 
  -9   5   9        1.07       -4.09      4.09 o 
  -8   5   9       41.44       36.11      5.58 o 
  -7   5   9       33.00       31.21      5.10 o 
  -6   5   9       46.25       40.42     10.44 o 
  -5   5   9       92.54       81.85      8.42 o 
  -4   5   9        2.39        4.89      2.86 o 
  -3   5   9      261.11      259.28     14.97 o 
  -2   5   9       51.41       78.87     24.27 o 
  -1   5   9       34.07       64.99      5.39 o 
   0   5   9      123.53      106.13      6.98 o 
   1   5   9       57.22       40.79      5.54 o 
   2   5   9       27.48       25.80      5.97 o 
   3   5   9        8.44        5.07      2.86 o 
   4   5   9       12.37       14.29      3.81 o 
   5   5   9       99.24       76.60     11.23 o 
   6   5   9      283.02      325.80     12.92 o 
   7   5   9        4.45        8.73      4.37 o 
   8   5   9        0.02        3.41      1.58 o 
 -11   6   9        0.79        0.91      2.21 o 
 -10   6   9       28.14       20.61      3.74 o 
  -9   6   9       15.65        6.11      2.71 o 
  -8   6   9      170.12      170.30     11.59 o 
  -7   6   9      102.00       95.90      7.65 o 
  -6   6   9      110.15       94.19      7.29 o 
  -5   6   9       22.78       27.40      5.79 o 
  -4   6   9        0.28        5.68      2.79 o 
  -3   6   9       14.03       17.03      6.40 o 
  -2   6   9      121.10      125.61     11.23 o 
  -1   6   9       21.35       11.19      3.18 o 
   0   6   9       24.46       12.91      2.92 o 
   1   6   9       59.48       42.64      5.31 o 
   2   6   9      721.35      679.81     44.02 o 
   3   6   9        2.48        4.44      2.47 o 
   4   6   9        0.47        1.62      1.77 o 
   5   6   9        0.87        3.05      2.28 o 
   6   6   9        0.00        1.85      1.92 o 
   7   6   9       16.90       18.52      3.68 o 
   8   6   9        4.63        7.91      3.48 o 
 -11   7   9        0.22        0.20      1.49 o 
 -10   7   9       32.58       23.06      5.55 o 
  -9   7   9       41.40       43.27      8.18 o 
  -8   7   9        6.52        9.59      4.38 o 
  -7   7   9       87.78       70.89      7.57 o 
  -6   7   9      120.99      133.03      8.79 o 
  -5   7   9      122.20      129.49      9.76 o 
  -4   7   9        0.24       13.09      5.69 o 
  -3   7   9        2.31        4.61      4.80 o 
  -2   7   9      484.07      500.59     23.70 o 
  -1   7   9      148.77      157.95     10.76 o 
   0   7   9      587.08      517.99     19.31 o 
   1   7   9       98.85       64.64     11.84 o 
   2   7   9        1.50        0.43      1.65 o 
   3   7   9       35.39       32.78      3.99 o 
   4   7   9      246.89      230.58     11.24 o 
   5   7   9       13.67        9.88      3.21 o 
   7   7   9        7.57        4.91      5.03 o 
   8   7   9       43.02       39.62      5.89 o 
 -10   8   9        0.01        2.68      1.30 o 
  -9   8   9       52.03       65.24      9.43 o 
  -8   8   9       43.75       32.67      7.56 o 
  -7   8   9      139.35      174.89     16.74 o 
  -5   8   9      303.16      274.06     12.78 o 
  -4   8   9      114.76      100.36      8.65 o 
  -3   8   9       47.68       57.30      5.70 o 
  -2   8   9       23.95       21.25      3.24 o 
  -1   8   9       81.99       80.56      5.97 o 
   0   8   9        8.20        3.25      2.03 o 
   1   8   9        0.01        1.42      1.47 o 
   2   8   9     1516.41     1500.19     23.53 o 
   3   8   9       95.70       95.70      6.19 o 
   4   8   9      463.56      401.73     14.78 o 
   5   8   9       17.13       12.67      2.79 o 
   7   8   9        0.41       -0.08      1.51 o 
 -10   9   9       73.79       80.45      4.94 o 
  -9   9   9        8.21        6.28      1.94 o 
  -8   9   9       25.00       20.47      3.90 o 
  -7   9   9       26.72       23.01      4.75 o 
  -5   9   9       66.13       85.97     10.64 o 
  -4   9   9       42.62       28.14      4.71 o 
  -3   9   9        9.59        5.07      4.78 o 
  -2   9   9       12.65       17.37      3.22 o 
  -1   9   9       17.20       10.69      2.68 o 
   0   9   9      120.31      142.46     14.55 o 
   1   9   9      124.37      125.64      5.73 o 
   2   9   9        9.84        3.34      1.55 o 
   3   9   9        2.41        2.37      1.90 o 
   4   9   9       51.56       49.64      5.28 o 
   5   9   9        0.70       -0.44      1.70 o 
   7   9   9        1.08        4.08      1.80 o 
  -9  10   9       43.26       39.83      4.36 o 
  -8  10   9       26.84       26.18      4.18 o 
  -7  10   9        1.70        1.49      1.45 o 
  -5  10   9        3.05        1.16      2.34 o 
  -4  10   9       39.41       48.02      5.02 o 
  -3  10   9       23.64       22.74      4.67 o 
  -2  10   9       11.79        6.63      2.59 o 
  -1  10   9       60.16       53.25      5.16 o 
   0  10   9      623.37      639.87     22.49 o 
   1  10   9       39.43       36.94      4.12 o 
   2  10   9      174.30      170.15      8.07 o 
   3  10   9       31.07       38.66      4.76 o 
   4  10   9        0.80        1.65      1.73 o 
   5  10   9       48.85       61.93      4.58 o 
  -8  11   9       21.65       18.73      3.55 o 
  -7  11   9        0.29        1.01      1.55 o 
  -5  11   9      175.72      176.83      9.39 o 
  -4  11   9       43.12       58.84      5.57 o 
  -3  11   9       92.46       90.78      7.31 o 
  -2  11   9        1.89        2.07      2.73 o 
  -1  11   9      109.74       94.24     11.29 o 
   0  11   9       54.23       61.90      6.09 o 
   1  11   9        2.65        1.42      2.20 o 
   2  11   9       11.24       20.43      3.53 o 
   3  11   9       59.95       73.18      7.32 o 
   4  11   9      116.56      158.57      8.35 o 
   5  11   9        2.94        5.85      2.29 o 
  -7  12   9        2.00        2.13      2.81 o 
  -6  12   9       28.83       38.07      4.94 o 
  -5  12   9      111.87      115.30      7.12 o 
  -4  12   9        0.59        0.18      1.22 o 
  -3  12   9        3.59       -1.37      1.84 o 
  -2  12   9       16.44       16.38      3.07 o 
  -1  12   9      227.90      245.41     11.13 o 
   0  12   9        6.42       14.16      3.68 o 
   1  12   9       26.77       28.36      4.86 o 
   2  12   9       71.79       72.47      5.79 o 
   3  12   9       50.84       48.20      5.39 o 
   4  12   9        0.05       -0.94      2.77 o 
  -6  13   9       21.21       23.33      3.55 o 
  -5  13   9       16.64       23.35      3.88 o 
  -4  13   9       21.05       25.79      4.01 o 
  -3  13   9       15.50       16.37      3.49 o 
  -2  13   9       10.25       10.12      2.78 o 
  -1  13   9        0.22        1.03      2.72 o 
   0  13   9       33.54       49.01      5.99 o 
   1  13   9      358.34      385.98     15.48 o 
   2  13   9       28.41       25.50      3.91 o 
   3  13   9       12.81       11.85      2.53 o 
  -5  14   9       16.97       23.99      4.87 o 
  -4  14   9        5.68        6.33      3.16 o 
  -3  14   9        1.17        0.43      2.18 o 
  -2  14   9        5.34        6.05      2.71 o 
  -1  14   9        9.46        6.84      2.37 o 
   0  14   9       30.45       44.93      5.04 o 
   1  14   9       74.72       78.47      6.32 o 
   2  14   9       13.35       13.21      2.76 o 
 -12   0  10       19.83       22.22      4.79 o 
 -11   0  10      158.58      183.77     16.04 o 
 -10   0  10       16.69       19.50      6.72 o 
  -9   0  10        0.28       -0.34      2.57 o 
  -8   0  10      689.38      782.05     36.03 o 
  -7   0  10      926.22      890.79     28.84 o 
  -6   0  10      774.76      742.65     40.47 o 
  -5   0  10        0.72       -2.09      3.10 o 
  -4   0  10      833.97      762.45     35.04 o 
  -3   0  10      108.03      134.15     10.11 o 
  -2   0  10     1897.05     2075.70    237.42 o 
  -1   0  10        4.14       25.87      5.51 o 
   0   0  10      968.61      898.44     27.52 o 
   1   0  10     1327.84     1339.63     33.65 o 
   2   0  10     1820.82     2083.10     64.93 o 
   4   0  10       19.31       20.40      4.41 o 
   5   0  10        1.00        2.52      2.87 o 
   6   0  10      126.49      153.16     16.24 o 
   7   0  10        0.90       -0.63      3.46 o 
   8   0  10       21.56       27.29      6.24 o 
 -12   1  10        8.74       15.55      5.37 o 
 -11   1  10       38.54       44.92      5.80 o 
 -10   1  10      216.57      217.36     13.33 o 
  -9   1  10       13.38       15.61      3.18 o 
  -8   1  10      150.35      140.90     13.25 o 
  -7   1  10       27.55       35.35      4.69 o 
  -6   1  10      595.57      617.16     37.11 o 
  -5   1  10      115.35      132.20     11.33 o 
  -4   1  10        3.94        4.19      2.34 o 
  -3   1  10      627.48      529.07     20.42 o 
  -2   1  10      173.59      189.92     13.61 o 
  -1   1  10        0.24        0.38      1.98 o 
   0   1  10     1912.63     1713.24     26.93 o 
   1   1  10      120.96      121.24      8.87 o 
   2   1  10       74.83       90.92      9.71 o 
   3   1  10       96.83       98.42     10.47 o 
   4   1  10       16.73        9.34      2.37 o 
   5   1  10       13.87       13.16      2.97 o 
   6   1  10       33.75       27.63      4.97 o 
   7   1  10        1.15        6.78      3.24 o 
   8   1  10        1.52        2.62      3.14 o 
 -12   2  10       15.26       17.98      2.39 o 
 -11   2  10      112.25      122.38     11.40 o 
 -10   2  10       41.84       42.19      6.06 o 
  -9   2  10       27.31       22.49      4.25 o 
  -8   2  10       13.12        3.53      2.68 o 
  -7   2  10       11.74        8.49      2.84 o 
  -6   2  10       86.62       89.01     10.16 o 
  -5   2  10       14.11       19.63      4.98 o 
  -4   2  10       49.47       49.36      5.98 o 
  -3   2  10       76.94       80.48      6.81 o 
  -2   2  10      213.61      187.11     10.11 o 
  -1   2  10        4.55        4.78      2.66 o 
   0   2  10      731.15      554.76     30.71 o 
   1   2  10      203.19      220.61     14.73 o 
   3   2  10       15.17       14.43      4.71 o 
   4   2  10        3.16       10.31      2.41 o 
   5   2  10        8.46        0.97      1.79 o 
   6   2  10      138.17      143.19     10.93 o 
   7   2  10        0.34       -2.45      2.45 o 
   8   2  10       57.18       68.60     12.44 o 
 -11   3  10        6.28        8.77      2.64 o 
 -10   3  10      300.13      318.31     12.66 o 
  -9   3  10       13.06       12.43      2.75 o 
  -8   3  10      100.64      120.57      7.25 o 
  -7   3  10       30.39       28.14      4.41 o 
  -6   3  10       35.75       27.66      5.88 o 
  -5   3  10       15.51       16.30      4.14 o 
  -4   3  10        0.45       -1.59      2.62 o 
  -3   3  10      318.68      396.43     13.12 o 
  -2   3  10     1113.10      945.51     42.93 o 
  -1   3  10      261.21      262.64     22.20 o 
   0   3  10      956.44     1082.04     45.55 o 
   1   3  10       58.15       43.70      9.72 o 
   2   3  10       71.40       67.93     12.63 o 
   3   3  10       46.55       54.98      7.99 o 
   4   3  10      568.83      537.89     15.04 o 
   5   3  10       85.84       71.02      6.21 o 
   6   3  10      310.12      298.14     12.30 o 
   7   3  10      139.41      158.48      8.40 o 
   8   3  10      214.22      251.11     11.58 o 
 -11   4  10       29.42       57.05     19.74 o 
 -10   4  10       96.44      121.52      7.56 o 
  -9   4  10       15.81       18.28      3.07 o 
  -8   4  10        4.67        5.08      2.45 o 
  -7   4  10        0.98        1.78      1.93 o 
  -6   4  10       74.24       53.39      9.57 o 
  -5   4  10      594.41      623.18     21.28 o 
  -4   4  10      140.51      174.45     10.86 o 
  -3   4  10       85.43       88.56     13.83 o 
  -2   4  10     1608.04     1644.24     57.45 o 
  -1   4  10       31.02       39.60      4.22 o 
   0   4  10      193.74      182.19     10.66 o 
   1   4  10       34.25       32.10      4.17 o 
   2   4  10        0.33       -1.27      2.50 o 
   3   4  10      657.56      690.80     17.71 o 
   4   4  10        0.34       -0.56      2.74 o 
   5   4  10      256.64      240.53     11.19 o 
   6   4  10      283.12      300.07     12.13 o 
   7   4  10        6.83        5.78      2.82 o 
   8   4  10      112.84      116.08      7.30 o 
 -11   5  10       17.42       23.97      5.02 o 
 -10   5  10        9.15        7.31      2.62 o 
  -9   5  10        0.17        0.07      2.66 o 
  -8   5  10        1.69        6.76      3.24 o 
  -7   5  10        5.61        7.92      2.55 o 
  -6   5  10       81.88       83.30      6.23 o 
  -5   5  10     1217.53     1244.84     30.51 o 
  -4   5  10        0.31        6.67      3.76 o 
  -3   5  10     1705.05     1776.07     61.67 o 
  -2   5  10        0.69        2.43      2.73 o 
  -1   5  10       59.77       79.57      7.09 o 
   0   5  10      143.28      176.48     10.95 o 
   1   5  10        4.92        2.74      1.61 o 
   2   5  10       53.28       37.06      6.75 o 
   3   5  10      649.43      556.74     15.43 o 
   4   5  10        4.61        7.18      2.54 o 
   5   5  10      422.52      451.14     18.07 o 
   6   5  10      125.43      128.65      7.96 o 
   7   5  10       84.14       79.38      6.97 o 
   8   5  10        0.00       -0.17      2.61 o 
 -11   6  10        0.01        0.95      1.53 o 
 -10   6  10        3.81        3.83      1.90 o 
  -9   6  10        2.02        2.69      2.50 o 
  -8   6  10        6.10       10.27      3.17 o 
  -7   6  10       50.44       55.64      8.34 o 
  -6   6  10        0.02        2.65      2.25 o 
  -5   6  10       16.06       25.03      4.37 o 
  -4   6  10       40.77       37.77      9.44 o 
  -3   6  10       24.28       16.76      6.94 o 
  -2   6  10        2.83        3.65      3.11 o 
  -1   6  10      208.77      217.36     12.96 o 
   0   6  10        4.47        8.51      2.46 o 
   1   6  10      101.97       80.39      9.65 o 
   2   6  10       46.27       34.93      3.44 o 
   3   6  10        6.72        8.84      2.09 o 
   4   6  10      100.77      109.44      9.30 o 
   5   6  10        1.77       -2.34      2.34 o 
   6   6  10       24.26       24.22      3.63 o 
   7   6  10       75.43       93.60      7.44 o 
 -10   7  10        1.24       -1.31      2.47 o 
  -9   7  10       25.13       23.32      4.11 o 
  -8   7  10        0.07       -1.20      1.86 o 
  -7   7  10      147.39      163.67     11.38 o 
  -6   7  10       65.10       72.89      6.67 o 
  -5   7  10      509.84      464.60     16.13 o 
  -4   7  10       11.95        2.36      1.99 o 
  -3   7  10      149.11      163.31      9.37 o 
  -2   7  10       13.00       10.25      3.78 o 
  -1   7  10        3.80       16.99      4.77 o 
   0   7  10       69.27       84.79     11.05 o 
   1   7  10        2.56        3.26      2.32 o 
   2   7  10        2.55        0.77      1.84 o 
   3   7  10      386.10      378.49     13.51 o 
   4   7  10        0.22        0.60      2.09 o 
   5   7  10      222.64      188.64     12.33 o 
   7   7  10        0.70        1.43      2.71 o 
 -10   8  10        9.25       12.34      2.47 o 
  -9   8  10       20.63       21.69      5.58 o 
  -8   8  10       30.49       32.02      8.02 o 
  -7   8  10        0.16       -0.12      3.06 o 
  -5   8  10      123.22      135.48      8.79 o 
  -4   8  10      183.79      207.90     11.59 o 
  -3   8  10       80.19       73.65      5.61 o 
  -2   8  10       18.59       14.65      3.00 o 
  -1   8  10      503.27      529.73     15.50 o 
   0   8  10       69.88       67.97      5.23 o 
   1   8  10       55.78       56.17      6.51 o 
   2   8  10       26.53       22.77      5.88 o 
   3   8  10        0.23        2.70      2.06 o 
   4   8  10       67.59       78.86      6.66 o 
   5   8  10       27.49       36.06      4.28 o 
   7   8  10       34.56       49.51      6.75 o 
  -9   9  10       61.39       59.95      4.77 o 
  -8   9  10        9.00        9.59      2.77 o 
  -7   9  10       58.85       65.08      7.10 o 
  -5   9  10       90.83       75.68     16.90 o 
  -4   9  10       50.87       40.98      5.64 o 
  -3   9  10      155.73      144.18      8.61 o 
  -2   9  10        0.13       -0.39      1.94 o 
  -1   9  10      192.67      169.77     10.10 o 
   0   9  10        3.71        2.42      2.42 o 
   1   9  10        5.07        1.55      1.97 o 
   2   9  10        8.41       11.63      3.34 o 
   3   9  10        0.03        1.05      2.38 o 
   4   9  10       28.44       32.62      4.36 o 
   5   9  10       18.80       22.10      2.91 o 
  -9  10  10       18.83       27.97      8.87 o 
  -8  10  10        1.17        3.11      1.55 o 
  -7  10  10       45.73       56.84      6.37 o 
  -5  10  10        2.96        4.31      2.87 o 
  -4  10  10      168.28      178.14     24.05 o 
  -3  10  10      369.05      403.14     17.79 o 
  -2  10  10        0.87        5.52      2.73 o 
  -1  10  10      121.97       91.09      8.62 o 
   0  10  10       25.99       27.11      4.72 o 
   1  10  10      190.64      205.33      9.03 o 
   2  10  10       14.69       22.31      3.55 o 
   3  10  10       33.12       34.79      4.39 o 
   4  10  10        0.00        1.14      1.63 o 
   5  10  10       33.43       35.51      3.28 o 
  -8  11  10       13.51       14.56      2.82 o 
  -7  11  10       15.32       26.69      3.28 o 
  -5  11  10       66.63       71.33      5.90 o 
  -4  11  10      194.92      166.55     11.16 o 
  -3  11  10      198.92      195.34     19.82 o 
  -2  11  10      140.06      132.69     10.40 o 
  -1  11  10       19.67       19.36      4.11 o 
   0  11  10        2.97        2.55      1.77 o 
   1  11  10        0.61       -1.81      1.95 o 
   2  11  10        5.76        1.23      1.49 o 
   3  11  10        2.19        2.90      1.64 o 
   4  11  10       51.47       59.25      4.86 o 
   5  11  10       22.74       23.77      3.36 o 
  -7  12  10       76.00       85.18      6.42 o 
  -6  12  10        4.22        7.24      1.87 o 
  -5  12  10       35.80       43.53      4.56 o 
  -4  12  10        8.67        9.11      2.72 o 
  -3  12  10       26.72       21.03      4.07 o 
  -2  12  10      105.62       93.30      5.78 o 
  -1  12  10       26.33       31.07      4.03 o 
   0  12  10       12.17       13.59      3.19 o 
   1  12  10      102.58      114.67      8.86 o 
   2  12  10       15.20        7.79      2.06 o 
   3  12  10        2.04       -1.25      2.50 o 
   4  12  10       16.77       19.48      3.31 o 
  -6  13  10       17.46       14.34      2.58 o 
  -5  13  10        0.31        2.42      4.57 o 
  -4  13  10        2.08        3.17      1.89 o 
  -3  13  10        5.10        2.67      2.07 o 
  -2  13  10        0.73        5.20      1.80 o 
  -1  13  10       36.36       45.35      5.30 o 
   0  13  10        3.18        1.41      2.00 o 
   1  13  10      166.64      161.25      9.50 o 
   2  13  10      101.74      130.85      7.82 o 
   3  13  10        0.99       -0.72      2.44 o 
  -4  14  10        0.36        1.24      1.76 o 
  -3  14  10        0.43       -1.70      1.98 o 
  -2  14  10        6.56        1.00      1.52 o 
  -1  14  10       38.79       51.79      4.86 o 
   0  14  10       97.28       97.95      6.48 o 
   1  14  10       36.25       38.36      5.91 o 
 -11   1  11        0.14       -0.16      1.92 o 
 -10   1  11       13.26       18.50      4.64 o 
  -9   1  11       36.75       44.69      6.51 o 
  -8   1  11       97.00      109.25      9.68 o 
  -7   1  11      202.95      200.19     11.11 o 
  -6   1  11       78.84       66.79     12.90 o 
  -5   1  11        1.09       -3.23      3.23 o 
  -4   1  11       34.23       50.09      5.80 o 
  -3   1  11        3.96        5.43      7.00 o 
  -2   1  11       24.53       20.75      3.41 o 
  -1   1  11     1193.81     1233.10     24.42 o 
   0   1  11        0.91        2.64      2.24 o 
   1   1  11      767.15      858.31     24.48 o 
   2   1  11        7.09        8.18      4.10 o 
   3   1  11      416.40      417.51     11.88 o 
   4   1  11        1.33        2.27      2.21 o 
   5   1  11       42.61       59.80      7.04 o 
   6   1  11       11.96       10.98      6.24 o 
   7   1  11        0.40       -2.46      3.14 o 
   8   1  11        3.60        1.84      1.86 o 
 -11   2  11        2.38        4.02      2.71 o 
 -10   2  11       54.90       60.96      6.95 o 
  -9   2  11       31.69       29.43      3.97 o 
  -8   2  11       78.21      121.86      7.92 o 
  -7   2  11      192.43      205.83     11.10 o 
  -6   2  11        7.25       19.07      6.50 o 
  -5   2  11      155.38      172.69     13.86 o 
  -4   2  11       59.45       47.00      5.58 o 
  -3   2  11       15.00       34.34      4.83 o 
  -2   2  11      125.07      130.91      9.27 o 
  -1   2  11       89.77       62.97      6.35 o 
   0   2  11      102.10      104.83     10.65 o 
   1   2  11       55.33       28.13      5.18 o 
   2   2  11       88.98       77.31     14.27 o 
   3   2  11       13.96        8.55      2.07 o 
   4   2  11      159.12      155.78      8.32 o 
   5   2  11      163.20      175.30     15.65 o 
   6   2  11       11.05       15.86      4.14 o 
   7   2  11       87.48       78.62      7.29 o 
   8   2  11        4.38        2.52      1.88 o 
 -11   3  11       38.67       47.39      5.35 o 
 -10   3  11       34.46       34.37      4.05 o 
  -9   3  11        6.85        3.20      1.84 o 
  -8   3  11        0.06       -1.17      2.30 o 
  -7   3  11       67.15       63.90      7.07 o 
  -6   3  11      150.98      148.97     10.09 o 
  -5   3  11        0.26        0.01      2.19 o 
  -4   3  11      103.46      106.26      7.39 o 
  -3   3  11       96.71      108.28      8.45 o 
  -2   3  11     1192.03     1249.16     34.13 o 
  -1   3  11       38.48       48.71     10.13 o 
   0   3  11      232.06      206.23     21.22 o 
   1   3  11        0.41       11.60      3.85 o 
   2   3  11      225.54      237.84     23.99 o 
   3   3  11       25.03       27.91      3.80 o 
   4   3  11      116.31      113.10      7.11 o 
   5   3  11        6.84        5.59      3.05 o 
   6   3  11        6.84       10.59      2.72 o 
   7   3  11       27.06       21.47      3.95 o 
   8   3  11        0.06        2.97      1.95 o 
 -11   4  11       79.15      102.92     10.71 o 
 -10   4  11      293.65      295.89     14.24 o 
  -9   4  11       11.35        9.26      3.16 o 
  -8   4  11      184.93      179.19     12.01 o 
  -7   4  11      120.37      126.67     13.42 o 
  -6   4  11        2.62        0.19      2.50 o 
  -5   4  11       24.73       27.26      6.15 o 
  -4   4  11        8.36        1.45      2.49 o 
  -3   4  11       23.82       15.84      3.80 o 
  -2   4  11     1739.02     1668.00     61.00 o 
  -1   4  11      254.64      281.34     16.68 o 
   0   4  11     2253.83     2253.77     49.05 o 
   1   4  11       30.89       16.43      4.79 o 
   2   4  11      114.32       95.95      8.48 o 
   3   4  11      236.17      257.12     11.15 o 
   4   4  11       12.48       18.21      3.92 o 
   5   4  11      375.48      383.51     17.37 o 
   6   4  11      176.63      161.39      8.58 o 
   7   4  11        4.84        2.80      2.00 o 
 -11   5  11       12.40       13.48      3.76 o 
 -10   5  11       42.83       48.12      5.68 o 
  -9   5  11       11.42       10.89      5.86 o 
  -8   5  11      364.29      385.33     17.50 o 
  -7   5  11       49.31       61.65      6.18 o 
  -6   5  11        0.06        2.95      2.26 o 
  -5   5  11       21.67       32.15      5.39 o 
  -4   5  11       53.37       46.34     11.50 o 
  -3   5  11        8.72       24.62      8.18 o 
  -2   5  11      197.67      188.94     21.45 o 
  -1   5  11       49.37       51.74     11.28 o 
   0   5  11      329.25      373.30     20.56 o 
   1   5  11       20.98       23.54      4.08 o 
   2   5  11      277.20      230.45     11.75 o 
   3   5  11       16.49       21.60      3.53 o 
   4   5  11       34.22       15.65      4.09 o 
   5   5  11       39.95       37.71      4.65 o 
   6   5  11       40.94       42.00      4.40 o 
   7   5  11       31.24       25.79      4.04 o 
 -11   6  11        7.68        5.96      1.75 o 
 -10   6  11       32.93       22.23      4.13 o 
  -9   6  11       38.56       41.99      5.43 o 
  -8   6  11        5.72        3.32      2.04 o 
  -7   6  11      167.08      155.61     11.01 o 
  -6   6  11       27.05       15.79      4.45 o 
  -5   6  11       41.91       41.57      5.42 o 
  -4   6  11       37.28       40.54      3.81 o 
  -3   6  11       94.75      103.73      9.82 o 
  -2   6  11       36.28       36.59      9.09 o 
  -1   6  11       60.03       80.20      9.57 o 
   0   6  11     1172.88     1130.97     19.84 o 
   1   6  11       66.55       50.96      4.86 o 
   2   6  11      519.22      515.68     15.50 o 
   3   6  11       82.61       82.52      6.58 o 
   4   6  11        2.35       -2.40      2.57 o 
   5   6  11        0.53       -0.27      1.68 o 
   6   6  11       89.47       81.47      6.92 o 
   7   6  11        6.39        5.76      2.00 o 
 -10   7  11       31.43       25.71      3.01 o 
  -9   7  11        0.37       -2.81      2.81 o 
  -8   7  11        0.29        2.27      2.27 o 
  -7   7  11       56.83       74.54      7.73 o 
  -6   7  11       21.23       20.48      4.37 o 
  -5   7  11        1.85       -1.18      1.78 o 
  -4   7  11      377.18      416.23     12.35 o 
  -3   7  11       43.99       49.53      4.68 o 
  -2   7  11      135.45      142.81      7.72 o 
  -1   7  11        6.27        8.59      2.57 o 
   0   7  11       15.28       17.97      3.91 o 
   1   7  11      252.74      264.34     16.22 o 
   2   7  11       14.39       24.92      3.74 o 
   3   7  11       25.76       19.54      3.56 o 
   4   7  11      164.73      203.43      8.79 o 
   5   7  11        5.95        4.96      1.97 o 
   7   7  11        0.62        3.40      2.34 o 
 -10   8  11       26.68       20.80      2.79 o 
  -9   8  11        0.08       -0.54      1.52 o 
  -8   8  11       29.03       20.49      3.17 o 
  -7   8  11       46.18       43.36      4.77 o 
  -5   8  11        0.72       -0.04      1.62 o 
  -4   8  11        5.46        3.24      1.97 o 
  -3   8  11        2.80        9.28      2.84 o 
  -2   8  11        0.17        0.72      2.32 o 
  -1   8  11        8.29       11.60      2.70 o 
   0   8  11      320.36      290.12     11.96 o 
   1   8  11       10.96        6.54      3.07 o 
   2   8  11     1088.88     1127.28     30.05 o 
   3   8  11        0.43        1.87      2.08 o 
   4   8  11       49.62       46.59      6.70 o 
   5   8  11        0.90        1.90      2.19 o 
  -9   9  11       11.53        6.32      1.84 o 
  -8   9  11        6.08        6.27      2.30 o 
  -7   9  11       16.93       19.33      4.02 o 
  -5   9  11       60.10       62.76      7.12 o 
  -4   9  11        2.31        4.32      2.41 o 
  -3   9  11       59.44       56.86     10.12 o 
  -2   9  11      116.62      117.75      9.78 o 
  -1   9  11        2.34        3.50      2.43 o 
   0   9  11        0.08        2.87      2.09 o 
   1   9  11        8.07        9.34      2.74 o 
   2   9  11       70.19       69.90      7.75 o 
   3   9  11        0.08        0.90      1.88 o 
   4   9  11        0.03       -1.43      1.83 o 
   5   9  11        0.05       -0.72      1.09 o 
  -9  10  11       39.41       39.73      4.17 o 
  -8  10  11        3.02       -0.35      1.54 o 
  -7  10  11       88.94       92.36      6.33 o 
  -5  10  11       38.68       40.81      5.75 o 
  -4  10  11        1.09        7.34      2.99 o 
  -3  10  11        1.17        0.00      2.09 o 
  -2  10  11        0.76       -0.36      1.85 o 
  -1  10  11      242.88      229.43     13.63 o 
   0  10  11        0.95        1.60      1.81 o 
   1  10  11      100.97      100.04      7.14 o 
   2  10  11        7.59        7.32      2.38 o 
   3  10  11        2.52       -2.50      2.55 o 
   4  10  11        0.00        0.23      1.61 o 
   5  10  11        7.27        9.16      2.32 o 
  -8  11  11        8.45        8.71      1.60 o 
  -7  11  11       26.47       35.64      3.64 o 
  -5  11  11       15.32       17.61      3.71 o 
  -4  11  11       58.74       46.91      5.94 o 
  -3  11  11        5.01        9.72      4.13 o 
  -2  11  11        4.95        2.24      2.21 o 
  -1  11  11       50.54       35.52      5.55 o 
   0  11  11        7.36        5.07      2.30 o 
   1  11  11       32.86       26.78      3.67 o 
   2  11  11        3.40        9.57      6.31 o 
   3  11  11       22.45       22.39      5.52 o 
   4  11  11       59.55       66.73      5.82 o 
  -7  12  11        0.00        2.13      1.33 o 
  -6  12  11        0.48       -0.78      1.19 o 
  -5  12  11       71.74       73.79      6.50 o 
  -4  12  11       16.23       13.51      3.37 o 
  -3  12  11       33.11       34.96      5.81 o 
  -2  12  11        4.03        2.73      1.72 o 
  -1  12  11        5.44        7.26      2.68 o 
   0  12  11        0.11       -0.07      2.06 o 
   1  12  11        0.01        0.75      1.59 o 
   2  12  11       22.27       27.46      6.31 o 
   3  12  11       43.67       53.79      7.84 o 
  -5  13  11        2.55        5.75      2.51 o 
  -4  13  11       10.20       22.44      3.66 o 
  -3  13  11       12.25       11.18      2.45 o 
  -2  13  11        5.97        4.42      1.63 o 
  -1  13  11       27.50       25.71      3.84 o 
   0  13  11        2.32       -0.31      2.80 o 
   1  13  11       27.40       28.38      5.70 o 
   2  13  11        0.35        2.03      2.22 o 
  -3  14  11        2.47        3.44      1.92 o 
  -2  14  11        2.23        2.76      1.76 o 
  -1  14  11        5.72        8.88      3.16 o 
 -11   0  12       12.24       13.19      4.26 o 
 -10   0  12        0.42       -1.07      4.13 o 
  -9   0  12       13.25       16.04      5.36 o 
  -8   0  12       49.71       50.18      9.37 o 
  -7   0  12       13.66        5.21      3.21 o 
  -6   0  12      616.86      646.52     29.90 o 
  -5   0  12      109.29      208.25     20.66 o 
  -4   0  12      852.71     1009.40     47.82 o 
  -3   0  12      111.85      175.13     14.18 o 
  -2   0  12       59.78       77.92      9.47 o 
  -1   0  12      232.83      251.62     16.55 o 
   0   0  12     1121.15     1245.63     36.35 o 
   1   0  12       17.62       25.06      8.45 o 
   2   0  12        0.11       -2.33      2.33 o 
   3   0  12       91.99      105.00     13.18 o 
   4   0  12      258.42      348.08     24.28 o 
   5   0  12       19.01       19.97      5.84 o 
   6   0  12      178.03      242.38     18.98 o 
   7   0  12        7.15        0.60      3.75 o 
 -11   1  12       17.08       27.37      4.25 o 
 -10   1  12      120.16      132.80     10.88 o 
  -9   1  12        0.18        0.40      2.35 o 
  -8   1  12        1.34        2.96      4.95 o 
  -7   1  12        6.05        2.86      3.22 o 
  -6   1  12      250.83      270.53     12.40 o 
  -5   1  12       45.82       49.32      7.59 o 
  -4   1  12        3.29        3.23      4.37 o 
  -3   1  12       80.39       94.34      8.38 o 
  -2   1  12       69.27       84.93      7.78 o 
  -1   1  12      188.37      206.70     10.68 o 
   0   1  12      526.42      465.35     18.93 o 
   1   1  12       17.28       13.06      4.59 o 
   2   1  12      201.60      239.16      8.16 o 
   3   1  12       23.44       28.60      3.75 o 
   4   1  12      112.74      101.46      9.28 o 
   5   1  12       21.08       25.62      8.81 o 
   6   1  12       23.27       17.61      4.01 o 
   7   1  12        0.00       -2.77      2.77 o 
 -11   2  12        0.58        5.95      2.59 o 
 -10   2  12       66.83       81.14      7.69 o 
  -9   2  12       51.29       57.09      6.92 o 
  -8   2  12       34.59       27.53      5.03 o 
  -7   2  12       47.71       29.80      4.24 o 
  -6   2  12       62.46       51.74      7.03 o 
  -5   2  12      119.30      136.04     20.10 o 
  -4   2  12       26.90       25.10      4.59 o 
  -3   2  12        1.11       -0.95      3.45 o 
  -2   2  12       40.62       44.26      5.83 o 
  -1   2  12      121.22      123.05     12.04 o 
   0   2  12        9.87        9.02      3.58 o 
   1   2  12      205.30      182.21     14.78 o 
   2   2  12        2.12        1.91      1.94 o 
   3   2  12        0.02        1.40      1.79 o 
   4   2  12      383.13      369.56     13.96 o 
   5   2  12        9.10       10.19      2.80 o 
   6   2  12       48.68       57.06     11.59 o 
   7   2  12        7.93       10.82      3.22 o 
 -11   3  12       51.15       58.58      5.60 o 
 -10   3  12       58.12       49.31      5.87 o 
  -9   3  12        0.59        0.25      2.18 o 
  -8   3  12        0.08        7.43      4.02 o 
  -7   3  12       98.33       86.35      7.99 o 
  -6   3  12        6.62       17.24      3.68 o 
  -5   3  12        6.97        6.64      2.61 o 
  -4   3  12      166.43      227.88     13.00 o 
  -3   3  12       71.74       76.00      9.71 o 
  -2   3  12      672.71      583.80     27.47 o 
  -1   3  12       63.56       59.26     12.69 o 
   0   3  12      187.32      234.44     16.83 o 
   1   3  12      111.07      132.11      7.14 o 
   2   3  12      122.02      104.45      7.21 o 
   3   3  12       52.74       68.21      7.03 o 
   4   3  12      127.50      124.86      8.15 o 
   5   3  12       29.16       21.08      4.02 o 
   6   3  12      439.91      432.91     13.48 o 
   7   3  12        0.22       -0.53      1.94 o 
 -11   4  12        1.85        1.70      1.88 o 
 -10   4  12       15.55       17.37      3.63 o 
  -9   4  12       28.99       19.46      6.01 o 
  -8   4  12       80.64       82.80     12.19 o 
  -7   4  12       54.53       59.38      8.02 o 
  -6   4  12        2.09       -0.36      2.44 o 
  -5   4  12        0.61       -2.92      3.38 o 
  -4   4  12      355.80      331.45     15.39 o 
  -3   4  12      120.34      131.23      9.99 o 
  -2   4  12        6.80        6.06      3.19 o 
  -1   4  12      162.83      139.99     12.46 o 
   0   4  12       68.71       76.52      7.29 o 
   1   4  12       49.19       61.72      5.41 o 
   2   4  12       27.16       16.41      4.47 o 
   3   4  12        1.87        3.50      2.22 o 
   4   4  12       63.12       51.01      6.79 o 
   5   4  12      214.10      234.76     13.27 o 
   6   4  12        0.24        3.78      2.40 o 
   7   4  12        1.06       -2.10      2.69 o 
 -11   5  12        7.17        7.91      3.38 o 
 -10   5  12       86.53      113.19      8.11 o 
  -9   5  12        8.29        0.07      1.77 o 
  -8   5  12        1.16        1.50      2.94 o 
  -7   5  12       91.87       99.07     13.28 o 
  -6   5  12       14.59       16.68      3.63 o 
  -5   5  12       47.38       52.79      5.43 o 
  -4   5  12       92.21       85.59      5.59 o 
  -3   5  12        1.68        1.96      1.68 o 
  -2   5  12       27.95       24.49      3.84 o 
  -1   5  12        5.77        4.14      1.94 o 
   0   5  12        0.56       -0.14      1.51 o 
   1   5  12      109.86      140.84     11.81 o 
   2   5  12       72.95       48.32      5.00 o 
   3   5  12      112.15      121.98     10.03 o 
   4   5  12       30.09       14.54      5.72 o 
   5   5  12      280.21      274.57     11.51 o 
   6   5  12        9.19       11.04      2.35 o 
   7   5  12        0.45       -1.04      2.10 o 
 -10   6  12       11.24       11.84      2.63 o 
  -9   6  12        2.35        3.90      1.79 o 
  -8   6  12        4.23        2.27      3.66 o 
  -7   6  12       59.63       64.28     10.71 o 
  -6   6  12        0.35       -3.57      3.57 o 
  -5   6  12       41.48       44.76      5.25 o 
  -4   6  12       56.13       51.07      5.03 o 
  -3   6  12        1.04        0.74      1.46 o 
  -2   6  12      144.82      159.97      8.37 o 
  -1   6  12       14.51       10.19      3.75 o 
   0   6  12      270.15      219.45     11.40 o 
   1   6  12       83.40       96.67      7.72 o 
   2   6  12      160.05      167.74     11.76 o 
   3   6  12       62.60       48.23      6.43 o 
   4   6  12        0.05       -2.51      2.51 o 
   5   6  12        1.00        1.42      1.74 o 
   6   6  12        3.38        3.45      1.55 o 
 -10   7  12       11.15       16.46      2.31 o 
  -9   7  12        6.52        1.46      3.20 o 
  -8   7  12      352.46      333.64     20.02 o 
  -7   7  12      702.39      731.27     23.14 o 
  -6   7  12      196.16      203.76     13.39 o 
  -5   7  12      455.94      474.99     20.14 o 
  -4   7  12       44.47       49.91      4.45 o 
  -3   7  12      275.91      230.95     10.25 o 
  -2   7  12       95.99       95.28      7.82 o 
  -1   7  12        8.31       11.21      3.86 o 
   0   7  12      492.52      460.35     19.11 o 
   1   7  12     1003.76     1009.15     23.03 o 
   2   7  12      304.49      292.46     12.37 o 
   3   7  12      177.50      222.15     14.22 o 
   4   7  12       26.68       37.26      4.54 o 
   5   7  12        3.64        3.30      2.47 o 
  -9   8  12       13.57        9.10      2.42 o 
  -8   8  12        8.08        6.94      2.86 o 
  -7   8  12       44.57       46.63      4.84 o 
  -5   8  12      140.58      159.09     11.58 o 
  -4   8  12        4.97       -2.72      2.72 o 
  -3   8  12        0.01        2.96      3.45 o 
  -2   8  12        5.42        9.50      3.97 o 
  -1   8  12      263.92      297.94     22.54 o 
   0   8  12        6.61        2.06      5.95 o 
   1   8  12      217.97      206.86     12.96 o 
   2   8  12        2.31        4.90      2.38 o 
   3   8  12       64.73       66.33      6.05 o 
   4   8  12        0.30       -2.14      2.14 o 
   5   8  12        4.83        2.16      4.58 o 
  -9   9  12        4.46        0.85      3.16 o 
  -8   9  12       54.10       56.90      8.03 o 
  -7   9  12       20.03       21.97      4.13 o 
  -5   9  12      103.61      113.76      9.56 o 
  -4   9  12      113.17      117.92     14.40 o 
  -3   9  12        3.08        2.41      3.40 o 
  -2   9  12       76.78       59.42     10.37 o 
  -1   9  12      211.98      223.16     19.56 o 
   0   9  12       98.67      110.33      9.16 o 
   1   9  12       12.44        5.83      2.66 o 
   2   9  12       21.73       20.95      3.52 o 
   3   9  12      120.92      133.93      7.98 o 
   4   9  12        6.01       10.98      2.35 o 
   5   9  12       79.33       76.39      4.84 o 
  -8  10  12        0.03        0.79      1.61 o 
  -7  10  12        0.01       -0.52      1.54 o 
  -5  10  12       27.03       24.45      5.75 o 
  -4  10  12       31.53       24.37      6.65 o 
  -3  10  12        0.05        4.31      3.90 o 
  -2  10  12        2.59        2.78      3.91 o 
  -1  10  12        2.14       -0.39      3.64 o 
   0  10  12       34.89       44.03      5.98 o 
   1  10  12       22.02       28.39      4.87 o 
   2  10  12       10.29       10.69      3.17 o 
   3  10  12       53.86       61.26      6.46 o 
   4  10  12        4.76        3.70      1.39 o 
  -7  11  12        9.30       11.15      1.96 o 
  -5  11  12        4.91       10.02      3.98 o 
  -4  11  12       59.30       43.72      7.98 o 
  -3  11  12       46.37       35.39      7.48 o 
  -2  11  12        2.18        6.89      4.51 o 
  -1  11  12       29.03       32.12      6.09 o 
   0  11  12       88.05       97.08     12.07 o 
   1  11  12        8.01        7.29      2.58 o 
   2  11  12       11.94       13.13      3.20 o 
   3  11  12        1.33        2.42      4.13 o 
  -6  12  12        2.66        2.01      3.81 o 
  -5  12  12       32.76       25.80      3.65 o 
  -4  12  12        1.28        5.19      2.21 o 
  -3  12  12       49.61       39.46      4.91 o 
  -2  12  12        5.16        1.84      1.39 o 
  -1  12  12        0.19        1.38      2.44 o 
   0  12  12       69.17       81.25     10.18 o 
   1  12  12        5.00       12.63      4.19 o 
   2  12  12        9.40        9.60      3.57 o 
  -4  13  12       33.44       27.63      3.35 o 
  -3  13  12       31.76       44.12      4.54 o 
  -2  13  12        1.51        0.59      1.92 o 
  -1  13  12        0.15        3.90      2.74 o 
   0  13  12       42.96       44.22      6.58 o 
 -11   1  13       13.56       10.92      2.58 o 
 -10   1  13        1.33        0.68      1.75 o 
  -9   1  13       20.51       32.55      8.13 o 
  -8   1  13       54.56       77.16      8.23 o 
  -7   1  13       28.21       25.95      3.75 o 
  -6   1  13        0.83        5.13      1.71 o 
  -5   1  13        0.22        1.54      1.99 o 
  -4   1  13      103.57       99.75     11.33 o 
  -3   1  13      214.86      260.07     14.48 o 
  -2   1  13        8.00        4.92      2.46 o 
  -1   1  13        2.85        7.35      3.51 o 
   0   1  13       71.31       77.48      5.58 o 
   1   1  13       13.13       10.68      3.48 o 
   2   1  13        7.88       12.07      2.78 o 
   3   1  13      322.06      349.31     17.05 o 
   4   1  13       13.26       15.65      3.96 o 
   5   1  13       39.78       25.80      4.83 o 
   6   1  13        3.57        7.05      2.71 o 
   7   1  13       42.45       58.31      5.23 o 
 -11   2  13       54.07       64.65      5.71 o 
 -10   2  13       50.70       51.38      6.10 o 
  -9   2  13        0.01       -5.18      5.18 o 
  -8   2  13        6.33        7.09      3.01 o 
  -7   2  13       20.42       19.22      4.19 o 
  -6   2  13       34.87       43.80      7.37 o 
  -5   2  13       84.04       77.90      7.43 o 
  -4   2  13      138.75      179.94      9.77 o 
  -3   2  13      422.16      396.39     17.77 o 
  -2   2  13      155.34      138.30     13.02 o 
  -1   2  13      125.89      116.51     13.90 o 
   0   2  13        3.30        0.83      1.59 o 
   1   2  13        3.76        3.41      2.02 o 
   2   2  13        3.51       -0.76      3.10 o 
   3   2  13       88.26       74.05      6.52 o 
   4   2  13       12.55       17.83      3.95 o 
   5   2  13        0.10        1.34      2.03 o 
   6   2  13        7.33        5.32      3.12 o 
   7   2  13       50.64       64.50      5.33 o 
 -11   3  13      132.87      162.12     12.95 o 
 -10   3  13      133.58      156.81      9.79 o 
  -9   3  13        6.98        9.07      5.24 o 
  -8   3  13       44.61       45.06      8.93 o 
  -7   3  13        2.28        1.90      3.58 o 
  -6   3  13       16.90        9.78      2.89 o 
  -5   3  13      285.57      269.09     21.99 o 
  -4   3  13      232.11      255.46     13.34 o 
  -3   3  13      650.83      613.41     17.87 o 
  -2   3  13      309.19      306.75     12.11 o 
  -1   3  13       24.77       24.72      3.54 o 
   0   3  13        6.99        4.46      1.87 o 
   1   3  13       83.07       82.36      5.13 o 
   2   3  13        0.11       -2.12      2.53 o 
   3   3  13       87.24      110.40      9.73 o 
   4   3  13      194.98      189.72      9.82 o 
   5   3  13       44.72       36.32      4.08 o 
   6   3  13      120.88      124.84      8.40 o 
 -11   4  13       92.37      106.31      9.91 o 
 -10   4  13        3.05        4.58      3.25 o 
  -9   4  13        0.95       -1.28      3.23 o 
  -8   4  13        1.67        6.00      4.10 o 
  -7   4  13       10.16        8.49      4.16 o 
  -6   4  13        0.08       -2.66      2.66 o 
  -5   4  13      515.61      498.74     19.01 o 
  -4   4  13      164.30      167.71      8.91 o 
  -3   4  13     1326.42     1173.50     20.70 o 
  -2   4  13       15.03        4.21      1.97 o 
  -1   4  13        0.75        0.62      2.20 o 
   0   4  13      236.50      275.46     10.63 o 
   1   4  13        0.03        1.65      2.46 o 
   2   4  13       66.50       37.92      6.08 o 
   3   4  13       10.77        7.28      2.73 o 
   4   4  13        3.36       -0.32      2.65 o 
   5   4  13      105.25      123.15      7.85 o 
   6   4  13       27.01       31.13      6.23 o 
 -10   5  13       54.11       58.10      8.36 o 
  -9   5  13       32.27       28.73      6.50 o 
  -8   5  13      259.94      293.43     22.07 o 
  -7   5  13        3.84       10.52      4.67 o 
  -6   5  13        6.23        8.89      3.49 o 
  -5   5  13      282.17      254.25     15.82 o 
  -4   5  13       63.15       69.53      5.27 o 
  -3   5  13      457.52      440.13     12.92 o 
  -2   5  13       15.44       15.83      2.90 o 
  -1   5  13       54.76       34.14      4.60 o 
   0   5  13      469.43      492.77     18.95 o 
   1   5  13       21.79       28.25      5.94 o 
   2   5  13      241.46      282.76     15.42 o 
   3   5  13       21.90       18.98      4.15 o 
   4   5  13       91.17       71.00      7.49 o 
   5   5  13       55.25       57.72      5.11 o 
   6   5  13       75.40       82.45      8.94 o 
 -10   6  13       57.27       65.38      5.86 o 
  -9   6  13       29.80       24.80      5.88 o 
  -8   6  13      134.50      144.06     15.04 o 
  -7   6  13      281.24      318.19     23.08 o 
  -6   6  13      118.77      104.38      9.61 o 
  -5   6  13       26.06       17.60      3.59 o 
  -4   6  13       89.07       90.03      5.93 o 
  -3   6  13       64.66       89.62      5.96 o 
  -2   6  13       40.08       49.01      5.08 o 
  -1   6  13       54.47       44.42      5.38 o 
   0   6  13      160.25      145.37     12.01 o 
   1   6  13       24.44       21.05      3.85 o 
   2   6  13     1121.58     1155.03     33.61 o 
   3   6  13        5.66        3.09      4.02 o 
   4   6  13        6.41        4.78      2.37 o 
   5   6  13       56.10       70.41      5.33 o 
   6   6  13        0.73        2.88      1.52 o 
 -10   7  13        3.14        0.76      1.32 o 
  -9   7  13        2.06        4.64      2.20 o 
  -8   7  13        0.02        1.04      2.27 o 
  -7   7  13       29.42       27.71      5.30 o 
  -6   7  13      225.20      243.05     14.33 o 
  -5   7  13        2.31        0.55      2.74 o 
  -4   7  13       14.17       10.63      2.42 o 
  -3   7  13       81.85       73.24      8.06 o 
  -2   7  13        0.17       -2.20      2.89 o 
  -1   7  13       77.04       88.40     12.39 o 
   0   7  13       17.23       22.22      5.89 o 
   1   7  13        8.12        9.75      3.41 o 
   2   7  13      243.35      257.38     11.49 o 
   3   7  13        6.99       12.73      3.27 o 
   4   7  13       88.86      112.46      7.07 o 
   5   7  13        0.00       -1.32      1.32 o 
  -9   8  13       14.95       15.37      2.92 o 
  -8   8  13       33.46       26.88      4.20 o 
  -7   8  13      260.78      274.16     14.17 o 
  -5   8  13       38.60       28.22      4.90 o 
  -4   8  13      119.99      110.84     14.26 o 
  -3   8  13       80.65      108.00     13.66 o 
  -2   8  13      172.26      197.45     18.23 o 
  -1   8  13        0.02        4.26      4.42 o 
   0   8  13      653.63      591.91     31.24 o 
   1   8  13       45.98       44.09      8.08 o 
   2   8  13      165.40      166.21     11.11 o 
   3   8  13        3.15        1.88      4.02 o 
   4   8  13       16.10       17.95      3.79 o 
   5   8  13        1.06       -0.45      2.31 o 
  -8   9  13       30.31       35.62      6.63 o 
  -7   9  13       15.07       13.91      3.21 o 
  -5   9  13       50.86       48.19      9.14 o 
  -4   9  13        7.46        9.00      4.36 o 
  -3   9  13      130.04      180.98     17.59 o 
  -2   9  13       14.39        8.78      4.57 o 
  -1   9  13       28.96       26.55      7.05 o 
   0   9  13       48.85       85.25     11.82 o 
   1   9  13        8.95        8.89      2.96 o 
   2   9  13        3.29       -0.49      2.63 o 
   3   9  13       15.46       17.75      3.72 o 
   4   9  13        5.71        3.32      2.00 o 
  -8  10  13       33.66       45.30      4.26 o 
  -7  10  13       72.09       68.26      8.91 o 
  -5  10  13        5.50        1.58      2.56 o 
  -4  10  13       26.17       17.71      5.81 o 
  -3  10  13       51.09       39.37      9.06 o 
  -2  10  13       61.00       78.16     11.44 o 
  -1  10  13        0.64        3.55      3.16 o 
   0  10  13       47.46       45.81      5.79 o 
   1  10  13        2.48        0.25      2.43 o 
   2  10  13       21.93       15.31      3.49 o 
   3  10  13        0.34        2.16      1.78 o 
  -7  11  13        3.20        3.94      2.18 o 
  -5  11  13       16.24        9.78      3.62 o 
  -4  11  13        3.26        2.18      2.70 o 
  -3  11  13       71.96       63.09      9.54 o 
  -2  11  13       31.76       29.23      6.73 o 
  -1  11  13        5.50        4.17      1.88 o 
   0  11  13       74.09       79.71     10.63 o 
   1  11  13        1.32        6.49      2.24 o 
   2  11  13        0.04        1.05      1.82 o 
  -5  12  13       13.95       31.18      5.55 o 
  -4  12  13        0.18       -1.13      1.81 o 
  -3  12  13        1.56       -0.39      1.67 o 
  -2  12  13       21.64       27.17      4.17 o 
  -1  12  13        2.95        4.73      3.11 o 
   0  12  13        7.32       12.69      4.35 o 
   1  12  13        2.56        3.10      3.04 o 
  -2  13  13        0.08        0.22      1.56 o 
 -11   0  14       31.98       27.83      5.38 o 
 -10   0  14       50.60       66.11      9.33 o 
  -9   0  14       54.28       72.54     10.90 o 
  -8   0  14       28.14       20.28      6.51 o 
  -7   0  14      151.05      125.74     14.52 o 
  -6   0  14      101.03       71.42     17.60 o 
  -5   0  14        5.05        7.41      4.52 o 
  -4   0  14       56.78       34.90      6.01 o 
  -3   0  14       34.18       45.97      5.33 o 
  -2   0  14        0.34        0.95      4.34 o 
  -1   0  14       36.50       51.19      7.48 o 
   0   0  14      241.86      222.31     15.26 o 
   1   0  14        5.58        5.36      2.17 o 
   2   0  14      122.72      154.59     16.14 o 
   3   0  14       11.30        7.81      3.79 o 
   4   0  14       26.09       31.18      7.29 o 
   5   0  14        0.06       -2.94      3.01 o 
   6   0  14        6.25       15.52      4.91 o 
 -11   1  14        3.02        2.42      2.12 o 
 -10   1  14       14.89       21.27      4.04 o 
  -9   1  14       21.59       23.09      4.36 o 
  -8   1  14       64.10       73.87      7.85 o 
  -7   1  14        5.08        3.23      2.07 o 
  -6   1  14       21.08       24.21      3.49 o 
  -5   1  14        6.06        3.71      2.28 o 
  -4   1  14       32.90       25.89      3.63 o 
  -3   1  14        1.22        1.15      3.25 o 
  -2   1  14        6.10        1.44      1.58 o 
  -1   1  14       14.13       15.70      2.61 o 
   0   1  14      229.14      207.57      9.61 o 
   1   1  14        0.00        0.50      1.69 o 
   2   1  14      334.53      347.92     22.26 o 
   3   1  14        0.43        0.15      2.56 o 
   4   1  14       14.45       14.51      3.66 o 
   5   1  14        9.46       12.85      3.45 o 
   6   1  14        0.32       -0.17      1.84 o 
 -11   2  14       16.94       18.29      3.06 o 
 -10   2  14      134.46      152.30      9.55 o 
  -9   2  14       65.81       66.69      7.00 o 
  -8   2  14       58.33       58.25      8.40 o 
  -7   2  14      118.45      120.67     14.46 o 
  -6   2  14       83.05       81.67      9.39 o 
  -5   2  14       83.46       72.96      7.53 o 
  -4   2  14       17.19       16.82      3.08 o 
  -3   2  14       64.64       51.70      4.57 o 
  -2   2  14      255.18      276.68     11.64 o 
  -1   2  14       59.54       55.53      4.68 o 
   0   2  14      905.06      757.99     19.68 o 
   1   2  14       81.37       91.91      5.95 o 
   2   2  14       58.59       76.79      7.93 o 
   3   2  14        0.38        0.45      2.65 o 
   4   2  14        8.96       12.44      3.18 o 
   5   2  14        4.71        4.67      2.58 o 
   6   2  14        0.83       -1.70      1.89 o 
 -10   3  14        2.87        4.56      2.98 o 
  -9   3  14        7.08        7.01      3.96 o 
  -8   3  14       35.82       43.34      9.01 o 
  -7   3  14       80.33      104.39     13.63 o 
  -6   3  14        3.10       -3.23      4.16 o 
  -5   3  14       16.22        3.40      7.45 o 
  -4   3  14      309.96      264.83     12.22 o 
  -3   3  14        1.68        3.51      1.93 o 
  -2   3  14       66.84       85.11      6.63 o 
  -1   3  14       14.80       12.63      2.56 o 
   0   3  14      269.89      246.21     10.78 o 
   1   3  14      162.72      181.49     10.09 o 
   2   3  14      100.44       88.17     12.35 o 
   3   3  14      163.02      131.64     15.05 o 
   4   3  14      242.71      258.82     13.47 o 
   5   3  14       35.05       45.16      4.31 o 
   6   3  14       10.76        9.28      3.52 o 
 -10   4  14       63.83       64.34      8.83 o 
  -9   4  14        1.25       -0.81      2.67 o 
  -8   4  14       18.88       19.07      6.68 o 
  -7   4  14       54.24       55.97     10.08 o 
  -6   4  14       13.97       12.49      5.84 o 
  -5   4  14      140.98      124.78      7.67 o 
  -4   4  14      507.06      426.70     14.00 o 
  -3   4  14       65.85       57.17      6.45 o 
  -2   4  14      324.50      329.23     15.88 o 
  -1   4  14       80.87       74.77      8.47 o 
   0   4  14       28.61       22.64      3.30 o 
   1   4  14      142.15      128.77     11.10 o 
   2   4  14       52.89       61.26     10.48 o 
   3   4  14      130.77      147.82     10.90 o 
   4   4  14      253.13      238.94     18.89 o 
   5   4  14        1.46       -0.30      2.05 o 
   6   4  14      145.46      170.96     12.20 o 
 -10   5  14       15.96        9.30      3.62 o 
  -9   5  14        1.85        5.90      3.55 o 
  -8   5  14       37.43       35.18      7.95 o 
  -7   5  14       46.80       45.67      9.13 o 
  -6   5  14       34.61       38.41      4.72 o 
  -5   5  14        1.36        3.66      2.63 o 
  -4   5  14      444.55      412.16     13.89 o 
  -3   5  14       41.18       28.75      3.57 o 
  -2   5  14      201.79      201.76     10.17 o 
  -1   5  14      117.86      106.20      9.14 o 
   0   5  14        0.46        0.18      2.73 o 
   1   5  14        6.53        0.74      2.93 o 
   2   5  14        4.56       -3.67      3.67 o 
   3   5  14        4.25        8.70      3.04 o 
   4   5  14      162.01      171.87     15.37 o 
   5   5  14       84.68       94.04      7.14 o 
 -10   6  14        1.95        1.14      1.06 o 
  -9   6  14       18.99       18.08      3.73 o 
  -8   6  14       12.12       17.01      3.86 o 
  -7   6  14      249.90      254.10     15.95 o 
  -6   6  14       80.86       75.21      8.11 o 
  -5   6  14      382.93      353.86     14.07 o 
  -4   6  14      284.06      274.21     12.48 o 
  -3   6  14      139.93      130.15     10.57 o 
  -2   6  14       40.39       36.46      5.76 o 
  -1   6  14        0.01       -0.88      2.46 o 
   0   6  14       12.77       15.78      3.76 o 
   1   6  14       88.73      137.98     15.08 o 
   2   6  14       32.89       27.57      7.30 o 
   3   6  14      174.41      140.57     14.20 o 
   4   6  14       56.19       65.04      6.68 o 
   5   6  14       41.97       51.56      5.01 o 
  -9   7  14       21.06       29.99      4.13 o 
  -8   7  14       13.35       10.05      2.95 o 
  -7   7  14       71.70       58.92      6.88 o 
  -6   7  14        0.34        0.57      2.03 o 
  -5   7  14        2.01        0.52      1.94 o 
  -4   7  14       37.28       39.62      4.86 o 
  -3   7  14        6.78        0.44      2.17 o 
  -2   7  14        0.30       -0.49      3.34 o 
  -1   7  14        0.64        0.12      2.70 o 
   0   7  14        4.34        3.96      2.79 o 
   1   7  14       96.58      113.76     13.16 o 
   2   7  14        4.25        7.82      2.87 o 
   3   7  14       14.08       20.26      3.74 o 
   4   7  14        7.91       10.47      2.73 o 
   5   7  14       47.63       70.24      7.82 o 
  -9   8  14       36.93       45.82      4.35 o 
  -8   8  14        4.45        8.41      6.03 o 
  -7   8  14       72.64       65.87      8.13 o 
  -5   8  14      225.48      217.09     13.17 o 
  -4   8  14       14.36       14.62      5.42 o 
  -3   8  14      120.24      180.64     17.30 o 
  -2   8  14        0.09        0.93      3.45 o 
  -1   8  14        0.46        2.42      3.23 o 
   0   8  14       12.74       15.70      3.75 o 
   1   8  14       18.95       15.55      4.90 o 
   2   8  14        6.72       15.53      2.88 o 
   3   8  14       49.47       55.05      8.70 o 
   4   8  14        0.07       -1.79      2.91 o 
  -8   9  14        0.64       -0.19      1.71 o 
  -7   9  14       85.04       81.32     10.22 o 
  -5   9  14       67.21       76.52     10.96 o 
  -4   9  14       98.00       88.66     11.99 o 
  -3   9  14       22.52       21.93      6.65 o 
  -2   9  14       19.79       12.46      4.50 o 
  -1   9  14        0.35        1.18      3.17 o 
   0   9  14       19.94       26.08      6.70 o 
   1   9  14       18.11       16.65      3.67 o 
   2   9  14        0.02        0.26      1.98 o 
   3   9  14        0.00       -0.71      1.73 o 
  -7  10  14        0.70        0.31      1.77 o 
  -5  10  14       46.11       42.06      7.77 o 
  -4  10  14       24.15       21.49      6.03 o 
  -3  10  14      105.85       94.56     11.79 o 
  -2  10  14       24.87       11.66      4.83 o 
  -1  10  14       66.93       54.45      8.71 o 
   0  10  14        0.78        2.68      2.34 o 
   1  10  14       11.42       14.40      2.98 o 
   2  10  14        0.04        0.79      2.28 o 
  -5  11  14       48.72       64.14      8.58 o 
  -4  11  14       14.05       11.67      4.12 o 
  -3  11  14       33.56       26.07      5.79 o 
  -2  11  14        1.45        2.07      1.82 o 
  -1  11  14        0.61        2.99      2.91 o 
   0  11  14        8.73        4.75      2.73 o 
   1  11  14        0.10        1.18      1.55 o 
  -4  12  14        0.04        0.99      1.14 o 
  -3  12  14       16.24       14.53      2.78 o 
  -2  12  14        0.69        0.58      2.13 o 
  -1  12  14        0.00       -2.31      2.31 o 
 -10   1  15       13.31       16.22      3.16 o 
  -9   1  15       13.28        8.58      2.76 o 
  -8   1  15       36.29       19.98      4.04 o 
  -7   1  15       65.70       75.01      7.83 o 
  -6   1  15       13.85       18.66      4.28 o 
  -5   1  15        4.04        7.33      2.96 o 
  -4   1  15       67.28       73.73      6.06 o 
  -3   1  15       25.13       14.68      2.46 o 
  -2   1  15        1.16       -1.63      1.92 o 
  -1   1  15       83.78       61.75      4.95 o 
   0   1  15       56.70       59.97      4.59 o 
   1   1  15       71.71       85.41      6.80 o 
   2   1  15        7.75        9.34      4.80 o 
   3   1  15       11.13        8.84      2.72 o 
   4   1  15        0.24       -1.05      1.97 o 
   5   1  15       39.24       39.46      4.81 o 
 -10   2  15       15.99       20.00      4.88 o 
  -9   2  15       72.12       84.44     11.15 o 
  -8   2  15        2.56       -2.96      3.11 o 
  -7   2  15       45.97       40.86      8.49 o 
  -6   2  15        2.34        5.25      4.32 o 
  -5   2  15        3.19        1.14      3.67 o 
  -4   2  15      169.88      192.34      9.81 o 
  -3   2  15        4.93        3.03      2.26 o 
  -2   2  15      338.79      359.59     12.02 o 
  -1   2  15        9.98       17.03      2.85 o 
   0   2  15       98.47       76.12      8.17 o 
   1   2  15        4.98        6.00      2.25 o 
   2   2  15       27.02       40.78      5.96 o 
   3   2  15        3.37        1.14      2.01 o 
   4   2  15        9.69       15.78      5.24 o 
   5   2  15       40.65       65.77      5.91 o 
 -10   3  15      133.63      168.43     13.76 o 
  -9   3  15       27.52       27.16      6.77 o 
  -8   3  15       14.53       20.53      5.84 o 
  -7   3  15       14.85       16.21      6.07 o 
  -6   3  15      102.91      106.52     13.90 o 
  -5   3  15       29.03       27.53      4.71 o 
  -4   3  15      406.11      370.83     16.75 o 
  -3   3  15       78.50       77.35      5.67 o 
  -2   3  15      642.93      691.95     19.09 o 
  -1   3  15        9.07        6.04      2.71 o 
   0   3  15      261.46      241.59     14.36 o 
   1   3  15        0.00        0.91      2.75 o 
   2   3  15        0.61        3.39      3.34 o 
   3   3  15        0.73        2.21      3.14 o 
   4   3  15       34.80       32.86      7.11 o 
   5   3  15       14.49       16.93      4.60 o 
 -10   4  15       36.14       37.98      4.41 o 
  -9   4  15       12.79       10.84      4.11 o 
  -8   4  15       53.51       44.98      8.70 o 
  -7   4  15        5.09        8.99      3.10 o 
  -6   4  15       32.12       26.91      4.15 o 
  -5   4  15       20.89       20.58      3.61 o 
  -4   4  15      297.61      286.18     12.68 o 
  -3   4  15       62.41       61.69      7.66 o 
  -2   4  15      229.34      231.56     20.67 o 
  -1   4  15       32.72       37.88      5.86 o 
   0   4  15       49.12       48.30      6.52 o 
   1   4  15      156.95      149.33     10.85 o 
   2   4  15        4.54        0.63      3.18 o 
   3   4  15       76.29       70.25     10.31 o 
   4   4  15       47.77       54.68      8.56 o 
   5   4  15        0.99        1.58      1.57 o 
 -10   5  15       27.10       25.46      5.84 o 
  -9   5  15        1.80        3.10      2.12 o 
  -8   5  15        0.00       -0.02      2.09 o 
  -7   5  15        0.90        2.55      2.41 o 
  -6   5  15        7.92        8.46      2.32 o 
  -5   5  15        0.17       -0.07      1.78 o 
  -4   5  15        3.04        9.25      2.85 o 
  -3   5  15      138.77      149.03     11.13 o 
  -2   5  15        7.37        7.24      3.81 o 
  -1   5  15      206.41      190.40     12.94 o 
   0   5  15       88.23       73.10     10.68 o 
   1   5  15       71.63       61.17     10.06 o 
   2   5  15       25.57       16.12      5.80 o 
   3   5  15       35.59       50.81      8.60 o 
   4   5  15       39.72       51.98      5.74 o 
   5   5  15        2.15        1.83      1.39 o 
  -9   6  15       36.88       40.56      4.82 o 
  -8   6  15       17.26       20.78      3.99 o 
  -7   6  15       12.90       11.38      3.47 o 
  -6   6  15       13.04       12.20      2.82 o 
  -5   6  15        1.13        0.02      1.85 o 
  -4   6  15        0.41        0.96      1.76 o 
  -3   6  15       62.09       52.24      6.86 o 
  -2   6  15       23.47       17.57      4.11 o 
  -1   6  15        6.91        4.21      2.27 o 
   0   6  15       98.04       68.33     10.07 o 
   1   6  15        6.07        2.38      2.08 o 
   2   6  15        0.11        2.59      2.91 o 
   3   6  15       16.35        6.47      2.93 o 
   4   6  15        3.25        3.35      2.20 o 
  -9   7  15        0.18       -0.12      1.48 o 
  -8   7  15        0.01       -0.94      1.67 o 
  -7   7  15        9.93       13.90      3.70 o 
  -6   7  15       26.84       30.56      5.00 o 
  -5   7  15        0.01        0.58      2.01 o 
  -4   7  15        9.98        6.95      3.08 o 
  -3   7  15        9.26        1.80      2.78 o 
  -2   7  15       29.64       22.71      6.09 o 
  -1   7  15        8.17       14.24      3.63 o 
   0   7  15       47.49       55.91      9.17 o 
   1   7  15        7.82       15.29      5.15 o 
   2   7  15        1.29        3.12      3.48 o 
   3   7  15        0.76       -3.24      4.00 o 
   4   7  15        0.09        3.97      2.45 o 
  -8   8  15        1.01       -0.92      1.88 o 
  -7   8  15        1.55        0.82      2.43 o 
  -5   8  15       17.20        7.60      4.41 o 
  -4   8  15        0.02        0.33      2.58 o 
  -3   8  15        7.66        3.40      2.86 o 
  -2   8  15       57.30       60.51      9.76 o 
  -1   8  15        2.03        4.86      2.41 o 
   0   8  15        3.60        3.17      2.41 o 
   1   8  15        0.71        3.45      2.48 o 
   2   8  15        3.65        1.78      2.24 o 
   3   8  15        1.53        6.40      3.56 o 
  -7   9  15        4.35        4.62      2.99 o 
  -5   9  15       16.57       12.41      4.85 o 
  -4   9  15        0.40        0.69      3.13 o 
  -3   9  15       41.50       45.01      8.17 o 
  -2   9  15       14.66       16.72      5.28 o 
  -1   9  15       28.05       18.36      5.37 o 
   0   9  15       33.66       43.80      5.56 o 
   1   9  15        0.57        2.59      2.22 o 
   2   9  15        1.01        0.93      1.63 o 
  -5  10  15        0.03        0.29      2.01 o 
  -4  10  15        0.64        5.33      2.82 o 
  -3  10  15        9.51       15.44      4.74 o 
  -2  10  15        0.08        1.20      2.80 o 
  -1  10  15       38.20       37.03      7.21 o 
   0  10  15       19.08       32.93      4.27 o 
   1  10  15        0.15        1.42      2.60 o 
  -5  11  15       57.83       56.84      7.38 o 
  -4  11  15        0.35       -0.46      1.69 o 
  -3  11  15        0.01       -0.55      1.48 o 
  -2  11  15        0.60        0.69      1.93 o 
  -1  11  15        5.95        1.50      2.60 o 
   0  11  15        1.19        5.16      2.84 o 
 -10   0  16       44.09       45.96      6.60 o 
  -9   0  16       35.22       42.58      7.32 o 
  -8   0  16        4.06        2.32      2.10 o 
  -7   0  16        8.00       21.38      5.99 o 
  -6   0  16       10.80       17.26      5.83 o 
  -5   0  16        2.83        6.63      2.45 o 
  -4   0  16      106.15      127.26     10.08 o 
  -3   0  16        2.09        0.80      3.32 o 
  -2   0  16       18.17       13.45      3.28 o 
  -1   0  16       94.35       97.67      9.16 o 
   0   0  16        2.44        1.53      2.45 o 
   1   0  16        0.91        4.70      4.25 o 
   2   0  16       59.74       61.79      9.92 o 
   3   0  16        7.36       11.97      4.18 o 
   4   0  16        0.84       -0.57      2.68 o 
   5   0  16       19.10       18.99      4.38 o 
 -10   1  16       12.20       14.45      2.74 o 
  -9   1  16        1.79        3.34      1.77 o 
  -8   1  16        3.95        7.23      2.77 o 
  -7   1  16       28.67       46.58      6.01 o 
  -6   1  16       48.88       38.78      7.96 o 
  -5   1  16       21.78       13.82      2.93 o 
  -4   1  16       22.46       22.94      3.68 o 
  -3   1  16        5.19        1.31      2.18 o 
  -2   1  16       30.29       26.79      4.16 o 
  -1   1  16       30.87       37.71      4.88 o 
   0   1  16        4.52        6.04      2.16 o 
   1   1  16        0.07        2.35      2.17 o 
   2   1  16       58.11       67.78      7.32 o 
   3   1  16        0.81       -0.41      2.31 o 
   4   1  16        0.87        3.12      1.97 o 
   5   1  16        1.37        5.34      1.88 o 
 -10   2  16       26.00       29.18      7.10 o 
  -9   2  16        9.00        4.07      2.97 o 
  -8   2  16        6.76        4.63      3.19 o 
  -7   2  16        0.50        6.44      4.34 o 
  -6   2  16       12.87        9.01      4.92 o 
  -5   2  16        0.74       -0.81      3.84 o 
  -4   2  16        1.54        2.78      2.19 o 
  -3   2  16        0.01       -1.99      2.45 o 
  -2   2  16       52.66       66.24      6.34 o 
  -1   2  16        6.54        9.84      3.71 o 
   0   2  16       34.25       28.27      6.92 o 
   1   2  16        0.56        2.68      3.73 o 
   2   2  16       20.12        4.23      2.33 o 
   3   2  16       14.97       10.32      2.84 o 
   4   2  16       10.28       16.58      3.14 o 
 -10   3  16       28.90       23.42      5.07 o 
  -9   3  16        4.95        2.93      1.37 o 
  -8   3  16       58.31       55.20      5.02 o 
  -7   3  16       30.29       41.06      4.67 o 
  -6   3  16       27.53       21.51      3.63 o 
  -5   3  16        5.68        6.31      2.88 o 
  -4   3  16      179.90      206.26     10.72 o 
  -3   3  16        0.57        4.63      2.65 o 
  -2   3  16      164.94      150.30     12.53 o 
  -1   3  16       57.76       52.88      6.93 o 
   0   3  16      197.40      220.64     13.43 o 
   1   3  16        2.19        2.03      3.60 o 
   2   3  16       12.64        5.49      3.70 o 
   3   3  16        0.45        1.99      2.74 o 
   4   3  16      128.79      143.13     12.85 o 
  -9   4  16        1.54        3.74      1.76 o 
  -8   4  16        4.41       12.68      3.32 o 
  -7   4  16       30.32       31.32      4.02 o 
  -6   4  16       89.63       99.14      7.27 o 
  -5   4  16       76.25       92.64      7.22 o 
  -4   4  16      175.68      151.02     11.64 o 
  -3   4  16        2.19        2.53      3.04 o 
  -2   4  16      165.56      163.38     12.00 o 
  -1   4  16       73.25       77.50      8.24 o 
   0   4  16      115.92      115.76      9.81 o 
   1   4  16       50.74       61.39      7.90 o 
   2   4  16        1.55        5.84      2.94 o 
   3   4  16        0.06       -3.72      3.72 o 
   4   4  16       67.63       61.23      5.52 o 
  -9   5  16        3.18        1.21      1.61 o 
  -8   5  16       25.17       26.23      4.46 o 
  -7   5  16        3.18        2.46      1.87 o 
  -6   5  16        7.77        7.26      2.38 o 
  -5   5  16       88.22       96.73      9.36 o 
  -4   5  16       22.97       20.78      5.97 o 
  -3   5  16        0.58        0.69      3.95 o 
  -2   5  16        9.20        7.61      4.01 o 
  -1   5  16       25.15       13.78      5.08 o 
   0   5  16       67.90       71.33      7.53 o 
   1   5  16       80.33       99.40     12.60 o 
   2   5  16        0.52        0.32      2.91 o 
   3   5  16       81.62       81.33      9.95 o 
   4   5  16       11.51        6.60      1.79 o 
  -9   6  16        5.35        1.90      1.32 o 
  -8   6  16        8.98        8.38      2.66 o 
  -7   6  16       74.66      101.42     18.95 o 
  -6   6  16       22.74       23.21      3.49 o 
  -5   6  16       23.57       26.57      3.78 o 
  -4   6  16       34.48       43.85      6.69 o 
  -3   6  16        1.09        2.53      2.17 o 
  -2   6  16        0.94        0.29      2.06 o 
  -1   6  16      187.92      179.19     16.49 o 
   0   6  16        0.62        0.00      1.88 o 
   1   6  16      196.05      252.16     18.78 o 
   2   6  16        1.15        1.86      2.14 o 
   3   6  16       80.94       85.47      8.73 o 
  -8   7  16       41.08       33.63      4.18 o 
  -7   7  16      140.70      157.52      9.71 o 
  -6   7  16        3.15       -0.85      2.22 o 
  -5   7  16       64.85       61.66      9.26 o 
  -4   7  16       13.10       14.22      5.02 o 
  -3   7  16       21.06       11.84      4.32 o 
  -2   7  16       35.33       35.26      5.15 o 
  -1   7  16       93.81       84.77     10.77 o 
   0   7  16      155.14      145.51     14.15 o 
   1   7  16      131.60      149.07     12.91 o 
   2   7  16        5.74        6.63      2.39 o 
   3   7  16       11.82       14.04      4.95 o 
  -7   8  16        9.41        7.62      3.16 o 
  -5   8  16       35.10       32.89      6.83 o 
  -4   8  16        5.08       15.66      5.14 o 
  -3   8  16        1.30        0.93      2.05 o 
  -2   8  16       42.03       46.33      5.75 o 
  -1   8  16       84.70       74.22      7.50 o 
   0   8  16        8.01        9.67      4.03 o 
   1   8  16       41.43       43.10      4.25 o 
   2   8  16        0.01       -0.85      1.41 o 
  -5   9  16        0.92       -1.79      3.12 o 
  -4   9  16       47.89       44.03      7.44 o 
  -3   9  16        5.73        4.00      2.87 o 
  -2   9  16        0.07        1.32      1.21 o 
  -1   9  16        6.97        4.29      2.04 o 
   0   9  16       16.40       18.95      3.31 o 
   1   9  16        0.02       -0.93      2.78 o 
  -5  10  16       21.93       21.99      4.63 o 
  -4  10  16        0.90        0.42      1.80 o 
  -3  10  16        2.93        8.40      2.66 o 
  -2  10  16        9.79        3.81      2.49 o 
  -1  10  16        3.24        5.34      2.30 o 
   0  10  16        0.00        2.24      2.16 o 
  -9   1  17        3.31        4.77      1.76 o 
  -8   1  17        2.41        0.32      2.24 o 
  -7   1  17        8.62       10.23      4.55 o 
  -6   1  17       60.84       72.86      7.28 o 
  -5   1  17        2.28       -0.26      1.45 o 
  -4   1  17      102.37       98.09      9.11 o 
  -3   1  17       42.42       51.40      5.82 o 
  -2   1  17       26.95       29.71      3.63 o 
  -1   1  17       11.72        8.81      2.67 o 
   0   1  17       31.13       29.52      4.95 o 
   1   1  17        7.42        7.29      2.89 o 
   2   1  17        9.18        6.36      2.61 o 
   3   1  17       12.87       17.26      3.37 o 
   4   1  17        0.37        1.46      1.26 o 
  -9   2  17        2.02        2.16      2.33 o 
  -8   2  17       12.86        6.82      2.57 o 
  -7   2  17        8.00        9.18      3.00 o 
  -6   2  17       68.42       62.50      7.00 o 
  -5   2  17        0.65       -0.87      1.96 o 
  -4   2  17      239.25      243.53     11.70 o 
  -3   2  17       11.83        7.19      2.46 o 
  -2   2  17        0.03        1.00      1.82 o 
  -1   2  17       44.13       39.36      5.91 o 
   0   2  17        0.08        0.18      2.42 o 
   1   2  17       28.85       21.58      5.72 o 
   2   2  17        0.36       -0.98      2.86 o 
   3   2  17       19.76        9.25      3.83 o 
   4   2  17       28.33       24.10      4.76 o 
  -9   3  17        1.88        1.31      1.21 o 
  -8   3  17       25.79       38.71      3.92 o 
  -7   3  17       16.99       17.36      3.04 o 
  -6   3  17       14.43       13.57      3.15 o 
  -5   3  17       11.06        8.99      3.04 o 
  -4   3  17       59.07       69.12     11.06 o 
  -3   3  17        7.99       16.17      4.37 o 
  -2   3  17        7.25        6.95      2.65 o 
  -1   3  17        3.46        7.12      3.06 o 
   0   3  17       34.93       40.53      9.19 o 
   1   3  17       43.64       31.05      7.22 o 
   2   3  17        0.82        4.41      3.32 o 
   3   3  17       11.88       12.95      4.14 o 
  -9   4  17       32.88       34.71      7.17 o 
  -8   4  17      148.93      168.14     19.77 o 
  -7   4  17        3.80        3.53      1.53 o 
  -6   4  17        0.00       -0.12      2.86 o 
  -5   4  17       37.00       26.94      5.00 o 
  -4   4  17        0.52        0.18      2.56 o 
  -3   4  17        0.48        0.65      2.42 o 
  -2   4  17       60.76       49.70      9.38 o 
  -1   4  17        0.33        2.79      2.99 o 
   0   4  17      355.72      396.82     17.09 o 
   1   4  17        8.67        4.54      3.58 o 
   2   4  17        8.27        2.72      2.83 o 
   3   4  17       24.20       25.08      5.45 o 
  -8   5  17      126.86      156.72      7.15 o 
  -7   5  17       20.93       21.70      3.13 o 
  -6   5  17        7.49        3.10      1.66 o 
  -5   5  17       59.63       41.07      5.40 o 
  -4   5  17        8.58        5.58      4.33 o 
  -3   5  17        0.11        0.81      2.58 o 
  -2   5  17        1.47        0.42      2.21 o 
  -1   5  17       16.90       12.71      4.71 o 
   0   5  17      159.66      172.80     10.88 o 
   1   5  17        4.33       11.48      3.91 o 
   2   5  17      114.94      117.68     11.71 o 
   3   5  17       51.05       45.30      4.68 o 
  -8   6  17       18.80       18.92      2.45 o 
  -7   6  17        5.24        8.12      3.45 o 
  -6   6  17        8.89        9.41      2.59 o 
  -5   6  17      104.24       97.33     10.69 o 
  -4   6  17        7.95       11.82      4.32 o 
  -3   6  17        0.40        8.28      4.69 o 
  -2   6  17        5.85        2.43      2.50 o 
  -1   6  17        1.40        1.04      4.63 o 
   0   6  17      179.12      195.99     10.83 o 
   1   6  17        3.25        1.95      2.25 o 
   2   6  17       19.28       26.25      6.20 o 
  -7   7  17        0.46       -2.74      2.74 o 
  -6   7  17        0.15        1.07      1.88 o 
  -5   7  17        3.09        3.59      2.95 o 
  -4   7  17        0.00        2.94      2.45 o 
  -3   7  17       14.18       13.08      3.73 o 
  -2   7  17       35.57       42.79      5.02 o 
  -1   7  17       21.07       29.18      4.24 o 
   0   7  17       15.94       13.18      2.94 o 
   1   7  17        0.09        4.10      2.63 o 
   2   7  17        3.76        2.09      5.06 o 
  -5   8  17       17.08       23.05      4.95 o 
  -4   8  17       10.95        8.59      3.35 o 
  -3   8  17        3.30        3.65      1.95 o 
  -2   8  17       17.87       13.62      2.30 o 
  -1   8  17        0.00       -0.92      1.40 o 
   0   8  17      118.47      127.38      8.12 o 
   1   8  17        0.46        0.10      1.43 o 
  -5   9  17       27.49       28.74      5.17 o 
  -4   9  17        2.55        5.59      5.08 o 
  -3   9  17        8.94       10.40      1.98 o 
  -2   9  17       17.12        7.82      1.86 o 
  -1   9  17       45.29       55.45      7.23 o 
  -9   0  18       54.29       17.16      3.89 o 
  -8   0  18       20.70       26.79      5.22 o 
  -7   0  18       28.73       38.02      6.68 o 
  -5   0  18       17.94       34.75      7.25 o 
  -4   0  18       35.04       28.33      4.87 o 
  -3   0  18        0.64        0.86      2.69 o 
  -2   0  18       84.74       85.04      8.28 o 
  -1   0  18        1.31        6.54      3.18 o 
   0   0  18        4.66       -2.92      2.92 o 
   1   0  18       22.77       31.24      6.43 o 
   2   0  18        0.85       -2.18      2.18 o 
   3   0  18        3.47       -1.95      2.04 o 
  -9   1  18        3.04        6.90      3.03 o 
  -8   1  18        0.57       -0.10      1.34 o 
  -7   1  18        7.39        7.63      3.11 o 
  -6   1  18        9.85       15.80      3.93 o 
  -5   1  18        5.22       10.48      2.54 o 
  -4   1  18        3.75        2.15      1.51 o 
  -3   1  18        1.81        0.18      1.58 o 
  -2   1  18        0.54       -0.82      2.43 o 
  -1   1  18        3.46        4.48      1.59 o 
   0   1  18        0.60        1.32      1.99 o 
   1   1  18       13.13       13.23      3.20 o 
   2   1  18        0.19       -2.33      2.33 o 
   3   1  18        1.69        4.34      1.52 o 
  -8   2  18        9.89        3.56      2.89 o 
  -7   2  18       48.01       41.10      5.19 o 
  -6   2  18       43.24       52.49      5.05 o 
  -5   2  18        0.14        2.17      3.93 o 
  -4   2  18       37.17       34.98      5.48 o 
  -3   2  18        0.08       -0.37      1.83 o 
  -2   2  18       39.88       47.51      6.49 o 
  -1   2  18        0.01        0.22      1.83 o 
   0   2  18       85.35       81.17     10.72 o 
   1   2  18        2.04       -0.15      2.32 o 
   2   2  18        9.15        7.35      3.34 o 
  -8   3  18        1.99       -0.78      1.45 o 
  -7   3  18        4.51        3.64      2.79 o 
  -6   3  18       10.93       15.28      2.94 o 
  -5   3  18        6.19        6.19      2.94 o 
  -4   3  18        0.24        3.28      2.58 o 
  -3   3  18       13.50       12.58      3.27 o 
  -2   3  18      201.09      186.36     12.02 o 
  -1   3  18        1.43        3.34      2.43 o 
   0   3  18      178.64      166.79     15.33 o 
   1   3  18        0.23       -1.16      2.58 o 
   2   3  18        2.04       -2.45      2.46 o 
  -8   4  18        8.05       11.85      3.76 o 
  -7   4  18       19.79       18.80      2.87 o 
  -6   4  18       51.72       44.86      5.64 o 
  -5   4  18        0.06        1.57      2.58 o 
  -4   4  18       47.49       46.83      6.18 o 
  -3   4  18        5.13        3.51      1.97 o 
  -2   4  18       53.78       50.18      6.48 o 
  -1   4  18        2.46        3.26      3.35 o 
   0   4  18       33.16       41.64      7.72 o 
   1   4  18       39.98       33.91      6.90 o 
   2   4  18       13.49       14.56      4.09 o 
  -7   5  18       92.17       89.19      6.42 o 
  -6   5  18      111.04      110.02      8.11 o 
  -5   5  18       27.14       28.37      6.37 o 
  -4   5  18      203.28      203.19     12.03 o 
  -3   5  18        1.36        4.57      2.57 o 
  -2   5  18       12.72       13.03      4.69 o 
  -1   5  18       34.02       51.35      5.77 o 
   0   5  18        8.89        9.19      3.96 o 
   1   5  18       99.52       98.42     10.45 o 
  -7   6  18       14.40       15.86      2.65 o 
  -6   6  18      140.30      150.28      8.63 o 
  -5   6  18       12.73       12.67      2.72 o 
  -4   6  18      184.37      189.29     15.87 o 
  -3   6  18        6.02        1.61      2.98 o 
  -2   6  18        0.18       -0.01      1.96 o 
  -1   6  18       32.74       28.84      4.24 o 
   0   6  18       11.41       12.86      4.29 o 
   1   6  18        8.69        8.81      3.01 o 
  -6   7  18      131.50      126.87      7.44 o 
  -5   7  18       80.83       84.09      6.40 o 
  -4   7  18      145.41      166.75      9.10 o 
  -3   7  18        0.36        1.37      2.88 o 
  -2   7  18       18.84       16.60      3.14 o 
  -1   7  18       21.49       25.04      2.85 o 
   0   7  18       16.32       22.49      4.66 o 
  -5   8  18        0.12        2.34      1.35 o 
  -4   8  18       12.01       18.81      2.93 o 
  -3   8  18        8.14        9.86      1.93 o 
  -2   8  18       13.81       19.08      3.99 o 
  -1   8  18        3.87        6.07      1.94 o 
  -8   1  19        2.95        0.19      1.35 o 
  -7   1  19       15.38       12.54      4.22 o 
  -6   1  19        7.53       10.76      2.84 o 
  -5   1  19        9.50        5.22      2.42 o 
  -4   1  19       13.04       14.20      2.98 o 
  -3   1  19        0.14        1.63      1.82 o 
  -2   1  19       11.91        7.42      2.61 o 
  -1   1  19        5.78        2.87      3.20 o 
   0   1  19        9.63        3.09      3.32 o 
   1   1  19        1.95       -0.21      2.20 o 
  -7   2  19       11.84       13.64      4.41 o 
  -6   2  19       69.52       65.48      6.27 o 
  -5   2  19        6.59        7.65      2.58 o 
  -4   2  19       99.63      114.93      7.26 o 
  -3   2  19        0.48       -3.54      3.54 o 
  -2   2  19       86.41       84.44      6.16 o 
  -1   2  19        7.04        1.81      2.65 o 
   0   2  19        9.43       -1.45      2.98 o 
   1   2  19        2.73        1.64      2.03 o 
  -7   3  19       20.17       22.55      3.39 o 
  -6   3  19       27.53       18.81      3.48 o 
  -5   3  19       18.90       25.20      7.91 o 
  -4   3  19       50.72       50.24      4.77 o 
  -3   3  19       14.92       20.55      4.18 o 
  -2   3  19        0.08       -0.14      1.98 o 
  -1   3  19        9.96        5.36      3.12 o 
   0   3  19        0.35       -2.85      2.85 o 
   1   3  19       21.56       26.82      5.34 o 
  -7   4  19        0.27        2.52      1.73 o 
  -6   4  19        7.39        8.18      2.27 o 
  -5   4  19       33.78       32.51      4.67 o 
  -4   4  19        5.23        5.80      2.08 o 
  -3   4  19        1.53        4.10      2.03 o 
  -2   4  19        3.59        3.39      3.54 o 
  -1   4  19       14.69       14.60      4.43 o 
   0   4  19        0.02       -0.44      2.77 o 
  -6   5  19        1.55        3.25      2.15 o 
  -5   5  19       56.54       59.76      5.74 o 
  -4   5  19        1.12        1.21      2.21 o 
  -3   5  19       35.61       35.86      6.65 o 
  -2   5  19        1.27        5.09      1.97 o 
  -1   5  19       16.17       10.69      3.90 o 
   0   5  19        4.26        6.00      2.72 o 
  -5   6  19       35.49       37.84      6.53 o 
  -4   6  19       45.35       60.15      8.16 o 
  -3   6  19        8.26        7.92      3.15 o 
  -2   6  19       40.25       42.65      4.58 o 
  -1   6  19        3.41        5.96      3.21 o 
  -3   7  19        4.62        3.51      1.71 o 
  -6   0  20        0.30        1.60      1.85 o 
  -5   0  20       37.55       33.06      6.44 o 
  -4   0  20       12.48        6.74      3.11 o 
  -3   0  20        2.38        4.62      2.71 o 
  -2   0  20        7.87        4.36      2.58 o 
  -1   0  20        0.06        2.95      2.25 o 
   0   0  20        4.48        6.73      2.27 o 
  -6   1  20        3.73        3.34      1.67 o 
  -5   1  20        0.87        0.11      1.57 o 
  -4   1  20        5.32        6.46      2.11 o 
  -3   1  20        1.61        1.84      1.90 o 
  -2   1  20       29.35       26.35      5.37 o 
  -1   1  20        4.49        3.40      2.27 o 
   0   1  20        6.19        7.04      2.91 o 
  -6   2  20        5.36        3.71      1.86 o 
  -5   2  20       26.42       22.31      2.92 o 
  -4   2  20        5.95        6.53      1.98 o 
  -3   2  20        0.40        0.28      1.67 o 
  -2   2  20        1.57        3.11      2.25 o 
  -1   2  20        3.68        7.51      3.21 o 
  -6   3  20        0.33        1.32      1.05 o 
  -5   3  20        2.71        3.17      1.35 o 
  -4   3  20        9.46        8.21      2.50 o 
  -3   3  20        1.09        2.00      3.51 o 
  -2   3  20        2.39        4.53      2.62 o 
  -1   3  20       26.60       37.62      6.11 o 
  -5   4  20        6.68        7.41      2.13 o 
  -4   4  20       45.00       50.38      6.97 o 
  -3   4  20        5.04        5.53      1.90 o 
  -2   4  20        9.24        3.19      2.45 o 
                                                 
